# Supplementary material for: Temperate freshwater soundscapes: A cacophony of undescribed biological sounds now threatened by anthropogenic noise
Source: PLoS One. 2020 Mar 18;15(3):e0221842. doi: 10.1371/journal.pone.0221842 (PMC7080229; doi:10.1371/journal.pone.0221842)
Supplement: S1 Table — Brief description of soundscape studies in temperate freshwater systems. Type = is the general type of study. Effort = brief description of sampling regime. Lake, Pond, River, Stream, Other = the number of unique habitats sampled (i.e., specific river or lake). The total number of specific sites within the habitat type is given in parenthesis. N = total sample size when known. Anthropophony = indicates some attention was given to describing anthropogenic sound sources. Biophony = when some quantification or description of the biophonic composition is provided. Real-time = sampling included some real-time listening/observations of soundscape. Other data = other types of data collected to correlate to soundscape data. (XLSX) [file pone.0221842.s013.xlsx]

## Sheet: S1 Table
S1 Table. Selected review of passive acoustic studies in temperate freshwater habitats with a few comparative marine studies.
Type	Effort	Lake	Pond	River	Stream	Other	N	Sample duration	Duty cycle	Anthropophony	Biophony	Real time	Other data	Citation
Boat noise	2 dates, Traunsee Lake in Austria, measured boat noise during race	1					2	1-5 min	continuous	boat noise	no	no	compared boat noise to hearing sensitivity of four species of native fish	Amoser et al 2004
ambient noise characterization	1 site sampled per habitat for 1-3 minutes over 2 years, three locations in Danube, "other" sites are backwaters of Danube	3(3)	1(1)	1(3)	2(2)	3(3)	12	1-3 min	continuous	no	no	no	hearing sensitivity	Amoser and Ladich 2005, Wysocki et al 2007
ambient noise characterization	Every two months for 1 year, 1-3 min recordings, two river sites in the Danube, two "backwater" sites in Danube	2(2)		1(2)	1(1)	2(2)	42	1-3 min	continuous	no	no	no		Amoser and Ladich 2010
soundscape survey	21 recordings at 3 locations in Hudson River, 7-12 h continuous recording at 11 kHz, 1400-0400 h, 164 h over 2 months, additional monitored sampling (3 - 210 min) with fish capture and auditioning over 4 dates and 3 locations in 2004 (n=19)			1(6)			40+	7-12 h, 3-210 min	continuous	boat, traffic, train	21	4 dates, 13.6 h	auditioning, various capture methods	Anderson et al 2008
ambient noise characterization	10 min recordings at six ferry landing sites	1(6)					6	10	continuous	boat noise	no	no		Bolgan et al. 2016a
soundscape survey related to spawning charr	24 hour recordings before and after arctic charr spawning, manual detection 10 min/h	3(3)		1(1)			9	24 h		boat noise	Charr and macroinvertebrate sounds	no	charr traps, environmental	Bolgan et al. 2018
Soundscape survey	Detailed spatial survey of Lough Na Fooey, Ireland. N=46 10 min recordings Oct-Dec 2013, and 5 24 hour recordings at 3 sites in Lake Windermere, U.K. Looked at correlations between environmental, biological conditions on ambient sound. Do not itemize sound types.	2(39)					51	10 min, 24 h		boat noise	not itemized	no	bottom grabs	Bolgan et al. 2016b
Soundscape survey	Intense sampling of 3 ponds with 4 sites each, recorded 84 days at 1 min/15 min duty cycle. Manuel processing of a subsample of 332 recordings.		3(12)				12	84 days	1 min/15 min	no	48 types	no		Desjonqueres et al. 2015
Soundscape survey	Recorded 15 days at six sites in the Rhone River. Each site on 1 min/h duty cycle, subsampled to 5 days each site to avoid weather effects			1(6)			6	15 days	1 min/h	no	128 type	no	macroinvertebrate sampling	Desjonqueres et al. 2018
Soundscape survey related to freshwater turtle	Sampled four location (North, East, South, West) in 3 ponds in Northwestern Australia, once a week for 4 weeks for 4-5 minutes each. Recordings made at four times during the day.	3(12)					192	4-5 min	continuous	boat, traffic, helicopter, aerators	7 types	?	macroinvertebrate sampling	Giles 2005a,b
Soundscape survey	Recorded for 23 days at two duty cycles: 10 min/h and 1 min/15 min in a Costa Rican Swamp.					1(1)	1	23 days	10 min/h and 1 min/15 min	no	18 insect types	no	microphone recording to eliminate above water insect sounds	Gottsman et al. 2018.
Propagation of traffic sound in streams	Recorded ambient noise for 1 min at nine blacktail shiner nest sites between 1300-1600 h on 12 May 2011. Randomly selected 3 - 1 s clips for noise analysis				1(9)			1 min	continuous	traffic	shiner sound	no	shiner sound masking	Holt and Johnston 2015
soundscape associated with lake trout spawning	Recorded for 1 month at 4 sites in Lake Huron before and after lake trout spawning (5 total deployments) in fall 2014 at 3 min/10 min duty cycle. Subsampled 18 min before and after spawning and at different time of day. Conduced video and acoustic sampling in Lake Champlain in November 8-10 November 2016.	2 (5)					6	1 month	3 min/10 min	no	9 types, most attributed to lake trout	yes	video	Johnson et al. 2017
Soundscape	Deployed acoustic recorders with microphone and hydrophone at ten lakes in western Washington State, USA. Only 7 sites with hydrophones. One 24 hour period for each lake pooled over June and July of 2011 and 2012. Subsampled 15 minute clip at top of the hour so 168 hydrophone files in total. Defined biophony as frequency band 3-8 kHz and anthropophony at 1-2 kHz so underwater biophony is confound…	7(7)					7	24 h	15 min/h	1-2 kHz frequency band	3-8 kHz frequency band	no	microphone to record aerial sounds	Kuehne et al 2014
Soundscape	Recorded simultaneously for six days in two "waterholes" in Einasleigh River, Northern Australia. Subsampled 5 s/10 min					1(2)	2	6 days	5 s/10 min	no	44 sound types, 4 biological and 1 environmental category	no	Video survey of fish	Linke et al. 2018
ambient noise characterization	Measured ambient noise levels in Lake Pend Oreille, Idaho	1(?)					?	2-2.5 h	?	no	no	no		Lomask and Saenger 1960
ambient noise and sound propagation related to freshwater goby sounds	1 min recordings made in quiet and noisy location in Stream Stirone, measured ambient levels between 50 - 1000 Hz				1(7)		7	1 min	continuous	no	no	no	particle velocity	Lugli and Fine 2003, 2007
ambient noise and sound propagation related to nine species of gobies	FW data from earlier L and F 2003 study, added measurements from 3 brackish and marine goby spawning sites. 1-2 min recordings of noise				2	3	?	1 min	continuous	no	goby	no		Lugli 2010
Soundscape	One location in estuarine Swan-Canning River in Western Australia for 6 weeks. 10 min/15 min duty cycle at 22 kHz sample rate.			1*			1	6 weeks	10 min/15 min	boat, traffic, machinery, other	dolphin, snapping shrimp, fish	no		Marley et al. 2016
Soundscape related to burbot spawning in enclosure	Yellowknife Bay, Great Slave Lake, Northwest Territory, Canada. Recorded for 80 days inside a burbot enclosure. Used autodetection to detect sounds within 1 min files	1					1	80 days	continuous	ice road traffic, airplane, other	burbot	no	environmental data	Cott et al 2012, Martin and Cott 2015
Soundscape primarily focused on noise levels	Recorded 24 h 9-10 August 2010 sounds near Tappan Zee bridge in Hudson River in spatial grid across and along the channel 3 km upstream and 3 km downstream of the bridge. 4 recorders redeployed 11-12 August for approximately 47-89 days. Sound levels of boat noise, other anthropophony not quantified. Biophony examples, but no quantification.			1(12)			12	24 h, 47-89 days	continuous	boat, traffic, airplane	examples, not quantified	no	environmental data	Martin et al. 2016
Soundscape along estuarine river	Series of papers based on recording in May River, South Carolina, a small 22 km long estuarine river. Four nine month recordings at 2 min/20 min duty cycle and 80 kHz sample rate. All data manually processed for known fish sounds of six species. Separate paper quantifies contribution of boat noise to ambient sound levels			1(4)			4	9 month	2 min/20 min	boat noise	focused on six species	no	environmental data	Monczak et al 2017, 2019. Smott et al 2018
Soundscape along estuarine river	Made 2 min recordings monthly at 27 stations along the May River, SC from near its original to its mouth. All sampling with 2 day period and 3 h window after sunset. Manuel processing based on known fish reference sounds			1(27)			27	2 min	continuous	no	focused on six species	no	environmental data	Montie et al 2015
Soundscape related to blue catfish	Recorded 48 h once per month for ten months at a 10 min/h duty cycle at one location in the James River, Virginia. Manual process first 3 minute every hour			1(1)			10	48 h	10 min/h and 1 min/15 min	no	25 sound types, 3 common	no		Morgan 2014
Soundscape	Recorded 1 hour in each lake during mid-day hours, once in winter and again in summer. Manual process all data.	15(15)					30	1 h	continuous	boat, ice auger	26 types	no	weather and land use	Putland and Mensinger 2019
Boat noise	Measured boat noise levels in Hudson River on one date.			1(1)			1	?	continuous	boat noise	no	no	vessel tracking	Roh et al 2008
Boat noise	Measured boat noise from 2 locations in Lake Paijanne in Finland	1(2)					2	?	continuous	boat noise	no	no		Seppänen and Nieminen 2004
ambient noise levels in relation to cutthroat trout	Measured ambient noise along transect of points in the mouths of 3 tributaries of Yellowstone Lake in June and July 1966-67. Also recorded near Cutthroat trout aggregations in pools of two creeks.	1(3)			2(2)		?	?	continuous	no	cutthroat trout	yes	visual observations, some environmental	Stober 1969
Ambient noise and sounds associated with sucker spawning	recorded at sucker spawning sites in Coosawattee (1 site) and Broad Rivers (3 sites) on four dates in April-May 2012 in Georgia. Also visual observations of spawning. Recordings ranged from 91 to 3599 seconds.			2(4)			16	2-60 min	continuous	no	sucker spawning	yes	visual observations, some environmental	Straight et al. 2014
ambient noise characterization	Recorded for 5.5 min at 30 locations within 12 rivers in Switzerland between April and December 2007. Categorized locations into five habitat types with six replications.			12(30)			30	5.5 min	continuous	no	no	no	hydrographic and other environmental data	Tonolla et al 2010.
ambient noise characterization	Recorded ambient sounds while drifting 5-24 km from a small boat in five major river systems in Switzerland, Italy and the United States between 2007 and 2009. Thur River in Switzerland, Tagliamento River in Italy, and North Fork of the Flathead River in Montana, USA. Sampled 2 sections of North Fork river. Do not report recording length but cite Tonolla et al. 2010			5(6)			6	5.5 min?	continuous	no	no	no	hydrography and sediments	Tonolla et al 2011
ambient noise characterization	Recorded from 3 major river systems (Danube, Sava and Tisa) over a ten year span 1995-2005. Recorded from each location at least once each year, varied month to include all seasons. Each site recording lasted "several days" sampling 3-5 min every hour.			3(3)			30?	several days	3-5 min/h	no	no	no	hydrography	Vračar and Mijić 2011
Soundscape survey	Recorded 5 min at four times of the day, once each in May, August and October, compared above and below water sounds. Compared disturbed and undisturbed habitats based on distance to roadway					14(14)	168	5 min	continuous	airplane and traffic	major types	no	above water sounds	Hopson 2019
Soundscape survey	Recorded 61 to 7134 s duration at each of 173 locations in multiple habitat types along the five major river corridors in New England, USA (Connecticut, Kennebec, Merrimack, Presumpscot, and Saco Rivers. Includes small ponds to major lakes. All real time monitoring of sounds and observations. Manual processing of all data	19(32)	17(18)	20(99)	20(24)		173	1-119 min	continuous	9 types	7 types	All data	limited environmental/weather	This study
Brief description of soundscape studies in temperate freshwater systems. Type = is the general type of study. Effort = brief description of sampling regime. Lake, Pond, River, Stream, Other = the number of unique habitats sampled (i.e., specific river or lake). The total number of specific sites within the habitat types is given in parenthesis. N = total sample size when known. Anthropophony= ind…

## Sheet: References
Amoser, S., Wysocki, L.E. and Ladich, F., 2004. Noise emission during the first powerboat race in an Alpine lake and potential impact on fish communities. The Journal of the Acoustical Society of America, 116(6), pp.3789-3797.
Amoser, S. and F. Ladich. 2010. Year-round variability of ambient noise in temperate-freshwater habitats and its implications for fishes. Aquat. Sci. 72(3):371-378.
Anderson, K. A., Rountree, R. A., & Juanes, F. 2008. Soniferous fishes in the Hudson River. Trans. Am. Fisher. Soc. 137(2), 616-626.
Bolgan, M., E. Chorazyczewska, I.J. Winfield, A. Codarin, J. O’Brien, & M. Gammell. 2016. First observations of anthropogenic underwater noise in a large multi-use lake. J. Limnol. 75:644-651.
Bolgan, M., O’Brien, J., Chorazyczewska, E., Winfield, I.J., McCullough, P. and Gammell, M., 2018. The soundscape of Arctic Charr spawning grounds in lotic and lentic environments: can passive acoustic monitoring be used to detect spawning activities?. Bioacoustics, 27(1), pp.57-85.
Bolgan, M., O’Brien, J., Winfield, I.J. and Gammell, M., 2016, July. An investigation of inland water soundscapes: which sonic sources influence acoustic levels?. In Proceedings of Meetings on Acoustics 4ENAL (Vol. 27, No. 1, p. 070004). ASA.
Cott, P.A., Mann, D.A., Higgs, D.M., Johnston, T.A. and Gunn, J.M., 2012. Assessing disturbance from under-ice noise on fishes in boreal lakes. In The Effects of Noise on Aquatic Life (pp. 363-366). Springer, New York, NY.
Desjonqueres, C., F. Rybak, M. Depraetere, A. Gasc, I. Le Viol, S. Pavoine, and J. Sueur. 2015. First description of underwater acoustic diversity in three temperate ponds. PeerJ 3:e1393; Doi 10.7717/peerj.1393.
Desjonquères, C., Rybak, F., Castella, E., Llusia, D. and Sueur, J., 2018. Acoustic communities reflects lateral hydrological connectivity in riverine floodplain similarly to macroinvertebrate communities. Scientific reports, 8(1), p.14387.
Giles, J. 2005. The underwater acoustic repertoire of the long-necked, freshwater turtle, Chelodina oblonga. Ph.D. Thesis Murdoch University, Perth, Western Australia.
Giles, J. C., Davis, J. A., McCauley, R. D., and Kuchling, G. 2005. The ambient sound field in three freshwater environments,” in Acoustics in a Changing Environment: Proceedings of the Annual Conference of the Australian Acoustical Society, Australian Acoustical Society, Castlemaine, pp. 383–389.
Gottesman, B.L., Francomano, D., Zhao, Z., Bellisario, K., Ghadiri, M., Broadhead, T., Gasc, A. and Pijanowski, B.C., 2018. Acoustic monitoring reveals diversity and surprising dynamics in tropical freshwater soundscapes. Freshwater Biology.
Holt, D.E., and C.E. Johnston. 2015. Traffic noise masks acoustic signals of freshwater stream fish. Biological Conservation 187:27-33.
Hopson, A.M., 2019. Impacts of Anthropogenic Noise on Aquatic Invertebrates in Wetland Habitats (Doctoral dissertation, Kent State University).
Johnson, N.S., Higgs, D., Binder, T.R., Marsden, J.E., Buchinger, T., Brege, L., Bruning, T., Farha, S. and Krueger, C.C., 2017. Evidence of sound production by spawning lake trout (Salvelinus namaycush) in lakes Huron and Champlain. Canadian Journal of Fisheries and Aquatic Sciences, 75(3), pp.429-438.
Kuehne, L.M., Padgham, B.L. and Olden, J.D., 2013. The soundscapes of lakes across an urbanization gradient. PLoS One, 8(2), p.e55661.
Linke, S., Decker, E., Gifford, T. and Desjonquères, C., 2018. Diurnal variation in freshwater ecoacoustics: Implications for site‐level sampling design. Freshwater Biology.
Lomask, Morton R. and R. Alfred Saenger. 1960. Ambient noise in a deep inland lake. JASA 32(7):878-883.
Lugli, M. and M.L. Fine. 2003a. Acoustic communication in two freshwater gobies: ambient noise and short-range propagation in shallow streams. J. Acoust. Soc. Am. 114(1):512-521.
Lugli, M. and M.L. Fine. 2003b. Stream ambient noise, spectrum and propagation of sounds in the goby Pandogobius martensii: sound pressure and particle velocity. J. Acoust. Soc. Am. 122(5):2881-2892.
Martin, S.B. and Cott, P.A., 2016. The under-ice soundscape in Great Slave Lake near the city of Yellowknife, Northwest Territories, Canada. Journal of Great Lakes Research, 42(2), pp.248-255.
Martin, S.B., and A.N. Popper. 2016. Short- and long-term monitoring of underwater sound levels in the Hudson River (New York, USA). J. Acoust. Soc. Am. 139(4):1886-1897
Monczak, A., Berry, A., Kehrer, C. and Montie, E.W., 2017. Long-term acoustic monitoring of fish calling provides baseline estimates of reproductive timelines in the May River estuary, southeastern USA. Marine Ecology Progress Series, 581, pp.1-19.
Monczak, A., Ji, Y., Soueidan, J. and Montie, E.W., 2019. Automatic detection, classification, and quantification of sciaenid fish calls in an estuarine soundscape in the Southeast United States. PloS one, 14(1), p.e0209914.
Montie, E.W., S. Vega and M. Powell. 2015. Seasonal and spatial patterns of fish sound production in the May River, South Carolina. Transactions of the American Fisheries Society 144:705-716.
Morgan, L.D. 2014. A passive acoustic and experimental study of juvenile blue catfish, Ictalurus furcatus, sound production and agonistic behavior in the tidal freshwater James River. M.S. Thesis, Virginia Commonwealth University, Richmond, Virginia.
Putland, R.L. and Mensinger, A.F., 2019. Exploring the soundscape of small freshwater lakes. Ecological Informatics, p.101018.
Roh, H-S., A. Sutin, and B. Bunin. 2008. Determination of acoustic attenuation in the Hudson River Estuary by means of ship noise observations. J. Acoust. Soc. Am. 123(6). Doi:10.1121/1.2908404.
Smott, S., Monczak, A., Miller, M.E. and Montie, E.W., 2018. Boat noise in an estuarine soundscape–A potential risk on the acoustic communication and reproduction of soniferous fish in the May River, South Carolina. Marine pollution bulletin, 133, pp.246-260.
Seppänen J, Nieminen M, 2004. Measurements and descriptions of underwater noise in Finland. Geophysica 40:23-38.
Stober, Q. J. 1969 Underwater noise spectra, fish sounds and response to low frequencies of Cutthroat trout (Salmo clarki) with reference to orientation and homing in Yellowstone Lake. Trans. Am. Fish. Soc. 98(4), 652-663.
Straight, C.A., B.J. Freeman, and M.C. Freeman. 2014. Passive acoustic monitoring to detect spawning in large-bodied catastomids. TAFS 143:595-605.
Tonolla, D., Acuna, V., Lorang, M.S., Heutschi, K. and Tockner, K., 2010. A field-based investigation to examine underwater soundscapes of five common river habitats. Hydrological processes, 24(22), pp.3146-3156.
Tonolla, D., Lorang, M.S., Heutschi, K., Gotschalk, C.C. and Tockner, K., 2011. Characterization of spatial heterogeneity in underwater soundscapes at the river segment scale. Limnology and Oceanography, 56(6), pp.2319-2333.
Vračar, M.S. and Mijić, M., 2011. Ambient noise in large rivers (L). The Journal of the Acoustical Society of America, 130(4), pp.1787-1791.
Wysocki, L.E., S. Amoser, and F. Ladich. 2007. Diversity in ambient noise in European freshwater habitats: noise levels, spectral profiles, and impact on fishes. J. Acoust. Soc. Am. 121(5):2559-2566.
