# Supplementary material for: Temperate freshwater soundscapes: A cacophony of undescribed biological sounds now threatened by anthropogenic noise
Source: PLoS One. 2020 Mar 18;15(3):e0221842. doi: 10.1371/journal.pone.0221842 (PMC7080229; doi:10.1371/journal.pone.0221842)
Supplement: S2 Table — (XLSX) [file pone.0221842.s014.xlsx]

## Sheet: Effort table (2)
S2 Table. Sampling effort for all locations.
			Recording time (minutes)
Habitat	Period	Samples	Minimum	Maximum	Mean	Sum
Creek/brook	day	22	1.01667	26.1333	10.9212	231.133
Pond/lake	day	42	2.9	29.0333	12.1563	467.417
River	day	84	2.18333	49.3333	15.1657	1162.55
subtotal		148				1861.1
Creek/brook	night	2	14.5167	31.9167	23.2167	46.4333
Pond/lake	night	8	2.9	118.9	37.8021	299.017
River	night	15	11.6	69.6	36.4033	542.95
subtotal		25				888.4
total		173				2749.5
