# Supplementary material for: Temperate freshwater soundscapes: A cacophony of undescribed biological sounds now threatened by anthropogenic noise
Source: PLoS One. 2020 Mar 18;15(3):e0221842. doi: 10.1371/journal.pone.0221842 (PMC7080229; doi:10.1371/journal.pone.0221842)
Supplement: S3 Table — (XLSX) [file pone.0221842.s015.xlsx]

## Sheet: Sheet1
S3 Table. Subsample sizes used for spectral analsyis by sound type.
Biophony	Types	Sample size
	FRT	23
	Other air movement	95
	Other Fish	28
	Insect like	37
	Bird	11
	Other biological	23
Subtotal		217
Antrophony
	Airplane	4
	Fishing	40
	Running boat	16
	Idle boat	2
	Other Boat	13
	Traffic	97
	Train	10
	Other noise	8
Subtotal		190
Unclassified
	Gurgle	18
	Bubble like	10
	Unknown	43
Subtotal		71
Ambient sound
	Brook/creek	13
	Pond/lake	26
	River	44
Subtotal		83
Total		561
