# Supplementary material for: Temperate freshwater soundscapes: A cacophony of undescribed biological sounds now threatened by anthropogenic noise
Source: PLoS One. 2020 Mar 18;15(3):e0221842. doi: 10.1371/journal.pone.0221842 (PMC7080229; doi:10.1371/journal.pone.0221842)
Supplement: S4 Table — (P = significance level for a Chi Square (Chisq) test in a one-way contingency table on differences among habitats within a diel period, * = < 0.05, ** = < 0.01, *** = <0.001, n/a = no test; N = 148 for day and 25 for night). (XLSX) [file pone.0221842.s016.xlsx]

## Sheet: Sheet1
S4 Table. Percent occurrence of sounds at locations by habitat category.
	Day				Night
Category	Creek/brook	Pond/lake	River	P	Creek/brook	Pond/lake	River	P
Biophony
FRT	0.18	0.14	0.26	ns	0.5	0.25	0.47	ns
Other air movement	0.5	0.26	0.43	ns	1	0.5	0.87	ns
Air movement	0.55	0.31	0.44	ns	1	0.63	0.87	ns
Other fish	0.27	0.17	0.37	ns	1	0.38	0.73	ns
Fish	0.59	0.33	0.52	ns	1	0.75	0.87	ns
Insect-like	0.14	0.1	0.15	ns	1	0.25	0.13	*
Other biological	0.14	0.14	0.24	ns	1	0	0.6	**
Surface	0.18	0.1	0.15	ns	0.5	0.5	0.6	ns
Bird	0.05	0.12	0.15	ns	1	0	0.2	**
Total biophony	0.64	0.43	0.55	ns	1	0.75	0.87	ns
Anthropophony
Airplane	0	0.02	0.06	ns	0.5	0	0.07	ns
Running boat	0	0.14	0.15	ns	0	0.38	0.2	ns
Idle boat	0	0.1	0.08	ns	0	0	0	ns
Other boat	0	0.14	0.11	ns	0	0.13	0.07	ns
Boat	0	0.24	0.18	*	0	0.38	0.2	ns
Fishing	0	0.1	0.05	ns	0.5	0	0.13	ns
Traffic	0.64	0.24	0.37	**	1	0.38	0.6	ns
Train	0	0	0.04	ns	0	0	0	ns
Other noise	0.05	0.14	0.1	ns	0	0.25	0	ns
Total anthropophony	0.68	0.55	0.61	ns	1	0.63	0.87	ns
Unclassified
Bubble like	0.09	0.1	0.24	ns	0.5	0.38	0.27	ns
Gurgle	0.14	0.1	0.29	*	1	0.38	0.47	ns
Unknown	0.23	0.36	0.44	ns	1	0.63	0.73	ns
Total unclassified	0.32	0.45	0.5	ns	1	0.63	0.8	ns
All sounds	0.82	0.71	0.77	ns	1	0.75	1	ns
Location samples	22	42	84		2	8	15
(P = significance level for a Chisq test for differences among habitats within a diel period, ns = not significant, * = < 0.05, ** = < 0.01, *** = <0.001; N = 148 for day and 25 for night).
