# Supplementary material for: Temperate freshwater soundscapes: A cacophony of undescribed biological sounds now threatened by anthropogenic noise
Source: PLoS One. 2020 Mar 18;15(3):e0221842. doi: 10.1371/journal.pone.0221842 (PMC7080229; doi:10.1371/journal.pone.0221842)
Supplement: S5 Table — Comparison of the mean percent time (total duration of sounds in the category divided by recording duration) of sound types among habitat types. SE = standard error of the mean. P = probability of a significant difference among habitats based on a one-way ANOVA on transformed variables, performed separately by diel period. (* = < 0.05, ** = < 0.01, *** = <0.001, n/a = no test). (XLSX) [file pone.0221842.s017.xlsx]

## Sheet: Table mean occupancy
S5 Table. Mean percent time by habitat Category.
	Day							Night
	Creek/brook		Pond/lake		River			Creek/brook		Pond/lake		River
Sound category	Mean	SE	Mean	SE	Mean	SE	P	Mean	SE	Mean	SE	Mean	SE	P
Biophony
FRT	0.0509117	0.0319307	0.100114	0.0694543	0.168327	0.0639618	ns	0.457572	0.457572	0.0882034	0.0816823	0.329756	0.156434	ns
Other air movement	0.0349882	0.0108414	0.0346765	0.0143053	0.0807662	0.0214062	ns	0.32357	0.152043	0.301645	0.189859	0.356595	0.1723	ns
Air movement	0.0819954	0.0322277	0.131581	0.0713215	0.234267	0.0650331	ns	0.781142	0.609615	0.341118	0.168956	0.686075	0.313375	ns
Other fish	0.11438	0.0874596	0.155212	0.0822252	0.323703	0.135753	ns	3.66869	1.24562	0.248168	0.118411	0.168513	0.0834823	***
Fish	0.20028	0.0947966	0.290002	0.144573	0.572797	0.153938	ns	4.44983	1.85523	0.638017	0.186058	0.854864	0.359698	*
Insect-like	0.967352	0.800539	0.695672	0.57589	1.37778	0.981106	ns	1.20437	1.10988	0.0198075	0.0144485	0.0340128	0.0255533	***
Other biological	0.0136971	0.00947151	0.00741106	0.00442547	0.0275755	0.00830909	ns	0.30988	0.294036	0	0	0.17662	0.139091	ns
Surface	0.0212073	0.0128337	0.0261285	0.0158503	0.0447847	0.0205421	ns	0.0189034	0.0189034	0.0427615	0.0256608	0.205391	0.132198	ns
Bird	0.0278496	0.0278496	0.0697552	0.0453471	0.0338753	0.0122737	ns	0.0820921	0.0427121	0	0	0.102309	0.0758525	ns
Total biophony	1.18133	0.806371	0.993085	0.591557	1.97815	0.993029	ns	6.06	3.22	0.61	0.17	1.37	0.53	*
Anthropophony
Airplane	0	0	0.238698	0.238698	0.179828	0.0898857	ns	1.5995	1.5995	0	0	0.141272	0.141272	*
Running boat	0	0	6.89624	3.02932	5.88653	1.85383	ns	0	0	2.89359	1.91244	1.94555	1.19584	ns
Idle boat	0	0	1.16551	0.860448	3.89845	1.70385	ns	0	0	0	0	0	0	ns
Other boat	0	0	1.33938	1.13945	0.322291	0.142981	ns	0	0	0.0179349	0.0179349	0.568095	0.568095	ns
Boat	0	0	9.40112	3.63626	10.1073	2.90228	ns	0	0	2.91153	1.9295	2.51364	1.4907	ns
Fishing	0	0	0.0587302	0.0463434	0.0464178	0.0292286	ns	0.166188	0.166188	0	0	0.147387	0.117812	ns
Traffic	8.98018	2.68568	3.69868	1.79775	5.98599	1.44424	ns	34.1854	2.50321	9.50149	7.67452	4.16091	1.55664	*
Train	0	0	0	0	0.994158	0.728787	ns	0	0	0	0	0	0	ns
Other noise	1.23916	1.23916	0.0596075	0.0304729	0.0227606	0.0150362	ns	0	0	4.9485	3.77197	0	0	ns
Total anthropophony	10.2193	2.76326	13.6181	4.08271	17.3899	3.15214	ns	35.9511	3.93652	17.6193	9.78874	7.05763	2.33969	ns
Unclassified
Bubble-like	0.173371	0.121425	0.0563233	0.0449741	0.14243	0.0392366	ns	0.100496	0.100496	0.202766	0.114564	0.155379	0.127962	n
Gurgle	0.192011	0.110562	0.0133027	0.00720272	0.128569	0.041367	ns	2.12622	1.98377	0.26731	0.247511	0.128832	0.0633132	*
Unknown	0.156115	0.100855	0.325725	0.136188	0.258929	0.067094	ns	0.463468	0.350883	0.133733	0.0617482	0.258309	0.0896646	ns
Total unclassified	0.497793	0.239989	0.385938	0.137577	0.498384	0.0949634	ns	2.69019	2.23415	0.528333	0.242684	0.54252	0.189006	ns
All sounds	11.4271	2.7562	14.7428	4.01089	18.7875	3.06697	ns	44.7064	5.02313	16.5582	8.72305	8.97307	2.26585	*
Sample size	21		41		79			2		7		15
Comparison of the mean percent time (total duration of sounds in the category divided by recording duration) of sound types among habitat types. SE = standard error of the mean. P = probability of a significant difference among habitats based on a one-way ANOVA on transformed variables, performed separately by diel period (ns = not significant, * = < 0.05, ** = < 0.01, *** = < .001).
