# Supplementary material for: Temperate freshwater soundscapes: A cacophony of undescribed biological sounds now threatened by anthropogenic noise
Source: PLoS One. 2020 Mar 18;15(3):e0221842. doi: 10.1371/journal.pone.0221842 (PMC7080229; doi:10.1371/journal.pone.0221842)
Supplement: S6 Table — Mean number per minute, percent of recording time per minute, and percent occurrence of sound categories for day sampling within tidal and non-tidal river regions (SE = standard error of the mean, P = significance level from a one-way analysis of variance, Chisq P = significance level from a Chi Square test of expected frequencies in a one-way contingency table, * ≤ 0.05, ** ≤ 0.01, *** ≤ 0.001). (XLSX) [file pone.0221842.s018.xlsx]

## Sheet: Sheet1
S6 Table. Comparison of summary statistics between tidal and non-tidal river regions.
	Number per minute					Percent of recording time					Percent of recordings
	Non-tidal		Tidal			Non-tidal		Tidal
Sound category	Mean	SE	Mean	SE	P	Mean	SE	Mean	SE	P	Non-tidal	Tidal	Chisq P
Biophony
FRT	0.02	0.01	0.06	0.03		0.07	0.02	0.33	0.22		24	30
Other air movement	0.19	0.06	0.62	0.51		0.07	0.02	0.1	0.07		39	45
Air movement	0.22	0.06	0.68	0.51		0.13	0.03	0.42	0.23		41	45
Other fish	0.74	0.49	0.56	0.23		0.26	0.18	0.64	0.37		30	50
Fish	0.96	0.5	1.24	0.64		0.39	0.18	1.07	0.43		52	55
Insect-like	0.06	0.04	0.13	0.12		0.23	0.19	0.31	0.29		9	10
Other biological	0.1	0.04	0.13	0.05		0.03	0.01	0.03	0.01		20	35
Surface	0	0	0.08	0.05	*	0.01	0.01	0.07	0.04	*	4	30	**
Bird	0.01	0.01	0.01	0.01		0.03	0.02	0.02	0.02		13	15
Total biophony	1.13	0.51	1.58	0.71		0.65	0.25	1.49	0.63		54	55
Anthropophony
Airplane	0.01	0	0	0		0.28	0.16	0	0		9	0
Running boat	0.01	0.01	0.05	0.02	**	2.04	1.33	17.73	6.01	***	7	45	***
Idle boat	0	0	0.02	0.01	***	0	0	12.87	5.9	***	0	30	***
Other boat	0.01	0	0.13	0.07	**	0.04	0.03	0.8	0.39	**	4	30	**
Boat	0.02	0.01	0.21	0.08	***	2.08	1.33	31.4	8.93	***	9	50	***
Fishing	0.01	0.01	0.01	0.01		0.07	0.05	0.03	0.03		4	5
Traffic	0.57	0.19	0.11	0.05		8.3	2.35	0.81	0.56	*	39	25
Train	0.01	0.01	0.03	0.03		1.28	1.28	0.86	0.86		2	5
Other noise	0.01	0.01	0.02	0.01		0	0	0.02	0.02		7	10
Total anthropophony	0.64	0.19	0.4	0.1		12.06	2.87	33.21	9.2	*	59	75
Unclassified
Bubble-like	0.06	0.02	0.04	0.02		0.16	0.05	0.19	0.11		24	25
Gurgle	0.08	0.02	0.05	0.02		0.15	0.05	0.16	0.12		33	20
Unknown	0.22	0.07	0.1	0.05		0.29	0.09	0.16	0.12		46	35
Total unclassified	0.35	0.08	0.19	0.07		0.56	0.12	0.51	0.26		54	40
All sounds	2.13	0.57	2.17	0.73		12.48	2.8	35.2	8.91	**
Sample size	46		20			43		20			46	20
Mean number per minute, percent of recording time, and percent occurrence of sound categories for day sampling within tidal and non-tidal river regions (SE = standard error of the mean, P = significance level from a one-way analysis of variance, Chisq P = significance level from a chisq test of expected frequencies, * ≤ 0.05, ** ≤ 0.01, *** ≤ 0.001).
