# Supplementary material for: Temperate freshwater soundscapes: A cacophony of undescribed biological sounds now threatened by anthropogenic noise
Source: PLoS One. 2020 Mar 18;15(3):e0221842. doi: 10.1371/journal.pone.0221842 (PMC7080229; doi:10.1371/journal.pone.0221842)
Supplement: S7 Table — Comparison of the percent frequency of occurrence among day-time recordings grouped into received ambient noise level categories (RMS = root mean square). (P = significance level from a Chi Square test of difference among SPL categories from the expected frequency in a one-way contingency table. ns = not significant, * ≤ 0.5, ** ≤ 0.01, *** ≤ 0.001). (XLSX) [file pone.0221842.s019.xlsx]

## Sheet: Sheet1
S7 Table. Frequency of occurrence of biophony among ambient sound level categories.
	SPL dB re 1 µPa rms
Sound type	90-95 dB	96-100 dB	101-105 dB	> 105 dB	P
FRT	0.34	0.29	0.07	0.06	ns
Other air movement	0.72	0.41	0.21	0.06	***
Air movement	0.76	0.41	0.21	0.12	***
Other fish	0.45	0.41	0.07	0.24	ns
Fish	0.76	0.53	0.21	0.29	**
Insect-like	0.24	0.24	0.07	0.06	ns
Other biological	0.31	0.29	0	0.12	ns
Surface	0.24	0.12	0	0.06	ns
Bird	0.17	0.12	0.14	0	ns
Total biophony	0.76	0.65	0.29	0.29	**
Sample size	29	17	14	17
Comparison of the frequency of occurrence among day-time recordings grouped into four ambient noise categories (SPL = sound pressure level, rms = root mean square). (P = significance level from a chisquare test of a one-way contengency table of frequency counts among categories. ns = not significant, * ≤ 0.5, ** ≤ 0.01, *** ≤ 0.001).
