# Supplementary material for: Temperate freshwater soundscapes: A cacophony of undescribed biological sounds now threatened by anthropogenic noise
Source: PLoS One. 2020 Mar 18;15(3):e0221842. doi: 10.1371/journal.pone.0221842 (PMC7080229; doi:10.1371/journal.pone.0221842)
Supplement: S8 Table — (P = results of a one-way ANOVA on differences among SPL levels of transformed variables. ns = not significant, * ≤ 0.5, ** ≤ 0.01, *** ≤ 0.001). (XLSX) [file pone.0221842.s020.xlsx]

## Sheet: Sheet1
S8 Table. Comparison of the mean number and mean percent time among daytime ambient sound categories.
		Ambient sound category (RSPL re 1 µPA rms)
		90-95 dB		96-100 dB		101-105 dB		> 105 dB
Data type	Sound type	Mean	SE	Mean	SE	Mean	SE	Mean	SE	P =
Number/minute	FRT	0.07	0.03	0.03	0.02	0.01	0.01	0.01	0.01
	Other air movement	0.68	0.35	0.15	0.05	0.14	0.1	0	0	*
	Air movement	0.76	0.35	0.18	0.07	0.14	0.1	0.01	0.01	**
	Other fish	0.63	0.24	1.5	1.3	0.35	0.35	0.04	0.02
	Fish	1.38	0.46	1.68	1.3	0.5	0.45	0.05	0.02	*
	Insect-like	3.24	3.03	0.21	0.11	0.01	0.01	0.02	0.02
	Other biological	0.16	0.07	0.04	0.02	0	0	0.07	0.05
	Surface	0.04	0.02	0.02	0.01	0	0	0.01	0.01
	Bird	0.03	0.02	0.01	0	0.01	0	0	0
	Total biophony	4.86	3.07	1.96	1.3	0.51	0.46	0.15	0.09	**
Percent time per recording	FRT	0.33	0.16	0.1	0.08	0.02	0.02	0.02	0.02
	Other air movement	0.13	0.05	0.04	0.01	0.06	0.04	0	0	**
	Air movement	0.45	0.17	0.13	0.08	0.08	0.05	0.03	0.02	**
	Other fish	0.41	0.25	0.57	0.47	0.06	0.06	0.01	0
	Fish	0.87	0.3	0.7	0.47	0.14	0.11	0.03	0.02	**
	Insect-like	3.07	2.64	3	1.76	0.02	0.02	0.16	0.16
	Other biological	0.06	0.03	0.02	0.02	0	0	0.01	0.01
	Surface	0.08	0.03	0.02	0.01	0.02	0.01	0	0
	Bird	0.04	0.02	0.02	0.01	0	0	0.03	0.02
	Total biophony	4.11	2.64	3.54	1.68	0.18	0.14	0.22	0.2	*
Sample size		24		16		14		17
(P = results of a one-way ANOVA on differences among RMS category levels of transformed variables. ns = not significant, * ≤ 0.5, ** ≤ 0.01, *** ≤ 0.001).
