# Supplementary material for: Temperate freshwater soundscapes: A cacophony of undescribed biological sounds now threatened by anthropogenic noise
Source: PLoS One. 2020 Mar 18;15(3):e0221842. doi: 10.1371/journal.pone.0221842 (PMC7080229; doi:10.1371/journal.pone.0221842)
Supplement: S1 Data set — Recording location meta-data with sound rates and percent time by sound category. The data set is in Excel format with two worksheets: 1) data, 2) field definitions. (XLS) [file pone.0221842.s026.xls]

## Sheet: Sounds per recording
Date	Diel	River	Waypoint	Old_Waypoint	Location_name	Location_description	Latitude	Longitude	Position	Altitude_m	Habitat	Habitat_Cat	Urban	dam	bridge	River_distance	River_region	River_cat	Depth_m	Airtemp_C	Watertemp_C	Start_time	End_time	Clock_start	Clock_end	Monitored	No_records	Estimated_duration	Record_duration	Bad_duration	Count_duration	Zero_gain_RMS	Half_gain_RMS	RMS_cat	RMS_rank	Channel_1	Channel_2	Power	ch_power	ch_aquarian	Start_gain	Change_gain	Change_file	Change_time_offset	Change_time	Fish	Air_movement	FRT	Air_movement_other
2008-04-30	day	Connecticutt	5	5	Connecticut River	Sunderland bridge west bank off hwy 116, South Deerfield, MA	42.4683	-72.5863	N42 28.096 W72 35.179	25.6032	River	River	no		25	4	Fresh	Fresh	1			1426	1500	1899-12-31 14:26:00	1899-12-31 15:00:00	34	1	3	174	0	174					CRT phone	mic	500 hz filter			zero gain	no				no	no	no	no
2008-04-30	day	Connecticutt	6a		Green River	Green River Park, Greenfield, MA	42.6053	-72.6162	N42 36.319 W72 36.971	49.6824	Tributary	River	small	1					1			1633	1639	1899-12-31 16:33:00	1899-12-31 16:39:00	3	1	3	205	0	205					CRT phone	mic	500 hz filter			zero gain	no				no	no	no	no
2008-04-30	day	Connecticutt	6b		Green River	Green River Park, Greenfield, MA	42.6053	-72.6162	N42 36.319 W72 36.971	49.6824	Tributary	River	small	1					1			1639	1641	1899-12-31 16:39:00	1899-12-31 16:41:00	3	1	3	131	0	131					CRT phone	mic	500 hz filter			zero gain	no				no	no	no	no
2008-04-30	day	Connecticutt	7a	7	Green River	Green River, Greenfield,MA off Meade Street	42.581	-72.5997	N42 34.858 W72 35.981	68.58	Tributary	River	small	7					1			1757	1810	1899-12-31 17:57:00	1899-12-31 18:10:00	13	2	6	348	0	348	108		106-110	4	CRT phone	mic	yes	1		zero gain	no				no	no	no	no
2008-04-30	day	Connecticutt	8	8	Deerfield River	Deerfield River Access, East Deerfield	42.5697	-72.5906	N42 34.182 W72 35.436	73.7616	River	River	no		110				1			1835	1840	1899-12-31 18:35:00	1899-12-31 18:40:00	5	1	3	254	0	254	101		101-105	3	CRT phone	mic	yes	1		zero gain	no				no	no	no	no
2008-04-30	day	Connecticutt	9	9	Connecticut River	Turners Falls, MA, Turners Fall park	42.6068	-72.5497	N42 36.406 W72 32.984	64.9224	River	River	small	540		1	Fresh	Fresh	1			1907	1918	1899-12-31 19:07:00	1899-12-31 19:18:00	21	3	9	522	0	522	124		>110	5	CRT phone	mic	yes	1		zero gain	no				yes	no	no	no
2008-04-30	night	Connecticutt	10	10	Deerfield River	West Deerfield, MA, Stillwater Rd. Bridge	42.5265	-72.6325	N42 31.591 W72 37.952	41.148	River	River	no		4				3			2000	2150	1899-12-31 20:00:00	1899-12-31 21:50:00	110	10	30	1740	0	1740	115		>110	2	CRT phone	mic	yes	1		zero gain	no				yes	yes	no	yes
2008-05-01	day	Connecticutt	7b		Green River	Green River, Greenfield, MA, Meade st. waterfall site	42.581	-72.5997	N42 34.858 W72 35.981	68.58	Tributary	River	small	7					1			1012	1018	1899-12-31 10:12:00	1899-12-31 10:18:00	6	1	3	174	0	174					CRT phone	mic	phone noise			zero gain	no				no	no	no	no
2008-05-01	day	Connecticutt	11a		Saw Mill River	Saw Mill River Bridge on Ferry Rd, Montague MA.	42.5425	-72.5491	N42 32.549 W72 32.949	44.5008	Creek	Creek/brook	no		8				1			1054	1058	1899-12-31 10:54:00	1899-12-31 10:58:00	4	1	4	287	0	287	107		106-110	4	CRT phone	mic	yes	1		zero gain	no				no	no	no	no
2008-05-01	day	Connecticutt	11b		Saw Mill River	Saw Mill River Bridge on Ferry Rd, Montague MA, moved phone to second location, strong current clipped sounds dragged phone	42.5425	-72.5491	N42 32.549 W72 32.949	44.5008	Creek	Creek/brook	no		8				1			1103	1105	1899-12-31 11:03:00	1899-12-31 11:05:00	2	1	2	61	61	0					CRT phone	mic	phone noise			zero gain	no				no	no	no	no
2008-05-01	day	Connecticutt	12a		Connecticut River	CT River pullout off Falls Rd. between Whitmore Rd and Gunn Cross Rd in North Sunderland, MA. Near mouth of Gunn Brooke	42.5022	-72.5603	N42 30.135 W72 33.618	35.9664	River	River	no			3	Fresh	Fresh	2			1150	1202	1899-12-31 11:50:00	1899-12-31 12:02:00	12	3	9	522	0	522	102		101-105	3	CRT phone	mic	yes	1		zero gain	no				no	no	no	no
2008-05-01	day	Connecticutt	13	13	Connecticut River	CT River at Popular St. access under RR bridge near mouth of Deerfield River in Montague, MA	42.5803	-72.575	N42 34.817 W72 34.500	60.96	River	River	no		360	2	Fresh	Fresh	1			1330	1345	1899-12-31 13:30:00	1899-12-31 13:45:00	15	4	12	696	0	696	113		>110	5	CRT phone	mic	yes	1		zero gain	no				yes	no	no	no
2008-05-01	day	Connecticutt	14	14	Mill River Lake	Mill River Lake Warner boat ramp off Mt. Warner Rd. in North Hadley, MA	42.3859	-72.5811	N42 23.154 W72 34.866	47.244	Pond	Pond/lake	no	7	7	5			1			1445	1500	1899-12-31 14:45:00	1899-12-31 15:00:00	15	3	9	522	0	522	104		101-105	3	CRT phone	mic	yes	1		zero gain	no				yes	yes	no	yes
2008-05-01	day	Connecticutt	15	15	Connecticut River	CT River Greenland State Park UMASS Rowing facility docks in Northampton, MA, adjacent to Elwell Recreation Area under Coolidge Bridge Hwy 9	42.3352	-72.6202	N42 20.114 W72 37.211	38.7096	River	River	small		63	6	Fresh	Fresh	3			1540	1555	1899-12-31 15:40:00	1899-12-31 15:55:00	15	5	15	870	0	870	133		>110	5	CRT phone	mic	yes	1		zero gain	no				yes	yes	no	yes
2008-05-01	day	Connecticutt	16	16	Aldrich Lake	Aldrich Lake off Amherst Street, in Holyoke Range State Park, Aldrich Mills, MA	42.2837	-72.5322	N42 17.025 W72 31.934	89.3064	Pond	Pond/lake	no		5				2			1810	1845	1899-12-31 18:10:00	1899-12-31 18:45:00	35	3	9	1566	1044	522	92		90-95	1	CRT phone	mic	yes	1		zero gain	no				yes	yes	yes	no
2008-05-01	day	Connecticutt	17	17	Puffers Pond	Puffers Pond in Amherst, MA near Mill Creek Dam	42.4165	-72.5168	N42 24.989 W72 31.009	71.9328	Pond	Pond/lake	no						2			1930	1945	1899-12-31 19:30:00	1899-12-31 19:45:00	15	3	9	870	348	522	92		90-95	1	CRT phone	mic	yes	1		zero gain	no				yes	yes	no	yes
2008-05-01	night	Connecticutt	12b		Connecticut River	CT River site in N Sunderland	42.5022	-72.5603	N42 30.135 W72 33.618	35.9664	River	River	no			3	Fresh	Fresh	2			2010	2215	1899-12-31 20:10:00	1899-12-31 22:15:00	125	16	48	2786	0	2786	102		101-105	3	CRT phone	mic	yes	1		zero gain	no				yes	yes	no	yes
2008-05-02	day	Connecticutt	18	18	Connecticut River	Medina Street, Chicopee, MA	42.1529	-72.6252	N42 09.177 W72 37.511	14.9352	River	River	city		150	7	Fresh	Fresh	1			1125	1145	1899-12-31 11:25:00	1899-12-31 11:45:00	20	5	15	870	0	870					CRT phone	mic	hum			zero gain	no				no	no	no	no
2008-05-02	day	Connecticutt	19	19	Connecticut River	Springfield Riverwalk and Bikeway, Springfield, MA	42.0987	-72.5915	N42 05.923 W72 35.490	17.9832	River	River	city		240	8	Fresh	Fresh	2			1220	1230	1899-12-31 12:20:00	1899-12-31 12:30:00	10	3	9	522	0	522					CRT phone	aquarian	rain		2	zero gain	no				no	no	no	no
2008-05-02	day	Connecticutt	20	20	Connecticut River	Meadow Street, Agawam, MA at Springfield Yacht Club, near Pychon Point Park	42.0805	-72.5851	N42 04.832 W72 35.108	24.6888	River	River	city		60	9	Fresh	Fresh	1			1315	1330	1899-12-31 13:15:00	1899-12-31 13:30:00	15	3	9	696	0	696	109		106-110	4	CRT phone	aquarian	yes	1	2	zero gain	no				no	no	no	no
2008-05-02	day	Connecticutt	21	21	Connecticut River	Longmeadow Rec Area, Longmeadow, MA	42.0623	-72.5938	N42 03.739 W72 35.626	26.2128	River	River	no			10	Fresh	Fresh	1			1500	1539	1899-12-31 15:00:00	1899-12-31 15:39:00	39	11	33	2090	1218	872	97		96-100	2	CRT phone	aquarian	yes	1	2	zero gain	no				yes	no	no	no
2008-05-02	day	Connecticutt	22	22	Connecticut River	North River Street, Thompsonville, CT at town ramp	41.9982	-72.6056	N41 59.893 W72 36.339	10.3632	River	River	small			11	Fresh	Fresh	1			1615	1646	1899-12-31 16:15:00	1899-12-31 16:46:00	31	8	24	1556	1556	0	98		96-100	2	CRT phone	aquarian	yes	1	2	zero gain	no				no	no	no	no
2008-05-02	day	Connecticutt	23	23	Connecticut River	Bissel Bridge Ramp, Widsor, CT.	41.8132	-72.647	N41 48.791 W72 38.820	-21.336	River	River	no		75	12	Tidal	Tidal	1			1755	1835	1899-12-31 17:55:00	1899-12-31 18:35:00	40	13	39	2224	270	1954	116		>110	5	CRT phone	aquarian	yes	1	2	zero gain	no				yes	no	no	no
2008-05-03	day	Connecticutt	25	25	Connecticut River	Harbor Park, Middletown, CT	41.56	-72.6443	N41 33.601 W72 38.660	7.0104	River	River	small			13	Tidal	Tidal	3			1045	1115	1899-12-31 10:45:00	1899-12-31 11:15:00	30	9	27	1568	0	1568					CRT phone	aquarian	hum		2	zero gain	no				no	no	no	no
2008-05-03	day	Connecticutt	26	26	Connecticut River	East Haddam-Moodus Rd, East Haddam, CT, Salmon River Ramp	41.4669	-72.4678	N41 28.011 W72 28.070	20.4216	River	River	no			14	Tidal	Tidal	1			1210	1252	1899-12-31 12:10:00	1899-12-31 12:52:00	42	14	42	2440	0	2440					CRT phone	aquarian	hum		2	zero gain	no				no	no	no	no
2008-05-03	day	Connecticutt	27	27	Connecticut River	Parkers Point Rd, Chester, CT, town ramp	41.4304	-72.4479	N41 25.826 W72 26.872	10.668	River	River	no			15	Tidal	Tidal	1			1336	1355	1899-12-31 13:36:00	1899-12-31 13:55:00	19	7	21	1219	0	1219					CRT phone	aquarian	hum		2	zero gain	no				no	no	no	no
2008-05-03	day	Connecticutt	28	28	Connecticut River	Deep River Town Landing, Kirkland Street, Deep River, CT	41.3955	-72.4265	N41 23.731 W72 25.591	3.3528	River	River	no			16	Tidal	Tidal	3			1434	1455	1899-12-31 14:34:00	1899-12-31 14:55:00	21	7	21	1218	0	1218	107		106-110	4	CRT phone	aquarian	yes	1	2	zero gain	no				no	no	no	no
2008-05-03	day	Connecticutt	29	29	Deep River	Deep River, Essex Street, Deep River CT	41.383	-72.4261	N41 22.978 W72 25.566	4.572	Tributary	River	no		8				1			1612	1633	1899-12-31 16:12:00	1899-12-31 16:33:00	21	9	27	1568	0	1568	93		90-95	1	CRT phone	aquarian	yes	1	2	zero gain	change to max	recording_2008_05_03_162355.wav	80.000	951.229	yes	yes	yes	no
2008-05-03	day	Connecticutt	30	30	Connecticut River	Little Point St., Essex CT on North Cove	41.3569	-72.3884	N41 21.411 W72 23.301	4.8768	River	River	small			17	Estuarine	Tidal	1			1702	1715	1899-12-31 17:02:00	1899-12-31 17:15:00	13	4	12	697	0	697					CRT phone	aquarian	hum		2	zero gain	no				no	no	no	no
2008-05-03	day	Connecticutt	31a	31	Connecticut River	Ferry Rd., Old Saybrook, CT, Baldwin Bridge State Boat Launch	41.319	-72.3505	N41 19.143 W72 21.028	8.2296	River	River	small		60	18	Estuarine	Tidal	3			1740	1803	1899-12-31 17:40:00	1899-12-31 18:03:00	23	7	21	2020	0	2020	97		96-100	2	CRT phone	aquarian	yes	1	2	zero gain	yes	recording_2008_05_03_204744.wav	45.929	1264.436	no	no	no	no
2008-05-03	day	Connecticutt	33	33	Connecticut River	North Cove Town Ramp, Sheffield Street, Old Saybrook, CT	41.2886	-72.3671	N41 17.318 W72 22.025	11.2776	River	River	small			19	Estuarine	Tidal	3			1837	1930	1899-12-31 18:37:00	1899-12-31 19:30:00	53	5	15	871	0	871	102		101-105	3	CRT phone	aquarian	yes	1	2	zero gain	no				no	no	no	no
2008-05-03	night	Connecticutt	31b	32	Connecticut River	Ferry Rd., Old Saybrook, CT, Baldwin Bridge State Boat Launch	41.3191	-72.3505	N41 19.145 W72 21.028	10.0584	River	River	small		60	18	Estuarine	Tidal	3			2025	2115	1899-12-31 20:25:00	1899-12-31 21:15:00	50	10	30	1957	0	1957	94		90-95	1	CRT phone	aquarian	yes	1	2	zero gain	raise to half then back				yes	yes	no	yes
2008-05-17	day	Kennebec	77	77	Moosehead Lake	Moosehead Lake, Rockland, ME, Keno Public Boat Ramp	45.6775	-69.7382	N45 40.651 W69 44.290	316.078	Lake	Pond/lake	no						1	26.1	10.6	1431	1443	1899-12-31 14:31:00	1899-12-31 14:43:00	12	4	12	698	0	698					aquarian	CRT phone	hum		1	half gain	no				no	no	no	no
2008-05-17	day	Kennebec	78	78	Kennebec River	Kennebec River, east Outlet below dam, Lavigne Memorial Bridge	45.5832	-69.7192	N45 34.995 W69 43.154	313.334	River	River	no	452	23	1	Fresh	Fresh	1	18.3	8.9	1523	1532	1899-12-31 15:23:00	1899-12-31 15:32:00	9	3	9	524	0	524					aquarian	CRT phone	other		1	unknown	no				no	no	no	no
2008-05-17	day	Kennebec	79	79	Moosehead Lake	Moosehead Lake, Greenville, ME, Wisons Cottages 10 miles between Rockland and Greenville	45.5849	-69.7122	N45 35.096 W69 42.735	319.126	Lake	Pond/lake	no						2	17.8	8.9	1554	1608	1899-12-31 15:54:00	1899-12-31 16:08:00	14	5	15	871	0	871	104	104	101-105	3	aquarian	CRT phone	yes	2	1	zero gain	yes	recording_2008_05_17_155855.wav	109.463	283.521	no	no	no	no
2008-05-17	day	Kennebec	80	80	Big Indian Pond	Big Indian Pond, Moosehead Junction Township, ME	45.4431	-69.7371	N45 26.588 W69 44.224	381.305	Pond	Pond/lake	no						0.3048	20	13.3	1725	1746	1899-12-31 17:25:00	1899-12-31 17:46:00	21	7	21	1220	292	928	96	96	96-100	2	aquarian	CRT phone	yes	2	1	half gain	yes	recording_2008_05_17_173550.wav	31.896	554.716	no	no	no	no
2008-05-17	day	Kennebec	81	81	Middle Moose Brook	Middle Moose Brook? Off North Rd, Big Moose Township	45.4702	-69.6983	N45 28.214 W69 41.900	466.039	Brook	Creek/brook	no		5				0.3048	16.7	8.3	1837	1847	1899-12-31 18:37:00	1899-12-31 18:47:00	10	3	9	523	0	523	118	118	>110	5	aquarian	CRT phone	yes	2	1	half gain	yes	recording_2008_05_17_184541.wav	82.400	431.037	no	no	no	no
2008-05-17	day	Kennebec	82a	82	Moosehead Lake	Moosehead Lake, Greenville Junction Boat landing, Greenville Junction, ME	45.463	-69.6198	N45 27.781 W69 37.189	317.906	Lake	Pond/lake	small						5	15.6	10	1916	2000	1899-12-31 19:16:00	1899-12-31 20:00:00	44	10	30	1742	0	1742	98	99	96-100	2	aquarian	CRT phone	yes	2	1	zero gain	yes	recording_2008_05_17_192116.wav	12.628	186.787	yes	yes	no	yes
2008-05-17	night	Kennebec	82b	83	Moosehead Lake	Moosehead Lake, Greenville Junction Boat landing, Greenville Junction, ME	45.4631	-69.6199	N45 27.784 W69 37.192	318.211	Lake	Pond/lake	small						5	12.2	9.4	2104	2120	1899-12-31 21:04:00	1899-12-31 21:20:00	16	5	15	870	0	870		93	90-95	1	aquarian	CRT phone	yes	2	1	half gain	no				yes	yes	no	yes
2008-05-18	night	Kennebec	82c	84	Moosehead Lake	Moosehead Lake, Greenville Junction Boat landing, Greenville Junction, ME	45.463	-69.6199	N45 27.782 W69 37.192	321.564	Lake	Pond/lake	small						5	16.7	8.3	2009	2156	1899-12-31 20:09:00	1899-12-31 21:56:00	107	22	66	3828	0	3828	98	97	96-100	2	aquarian	CRT phone	yes	2	1	zero gain	yes	recording_2008_05_18_201403.wav	7.000		yes	yes	no	yes
2008-05-19	day	Kennebec	85	85	Moosehead Lake	Moosehead Lake, East Outlet Dam	45.5852	-69.7142	N45 35.110 W69 42.850	318.821	Lake	Pond/lake	no	50					1	12.8	7.8	933	945	1899-12-31 09:33:00	1899-12-31 09:45:00	12	2	6	174	0	174		109	106-110	4	aquarian	CRT phone	yes	2	1	half gain	no				no	no	no	no
2008-05-19	day	Kennebec	86a		Beaver Cove Creek	Beaver Cove creek entrance to Prong Pond, off Lily Bay Rd, Beaver Cove, ME	45.5326	-69.5469	N45 31.957 W69 32.814	312.115	Creek	Creek/brook	no		12				0.3048	16.7	14.4	1056	1102	1899-12-31 10:56:00	1899-12-31 11:02:00	6	2	6	523	139	384					aquarian	CRT phone	hum		1	half gain	yes	recording_2008_05_19_110118.wav	67.859	242.048	yes	yes	no	yes
2008-05-19	day	Kennebec	86b		Beaver Cove Creek	Beaver Cove creek entrance to Prong Pond, off Lily Bay Rd, Beaver Cove, ME	45.5326	-69.5469	N45 31.957 W69 32.814	312.115	Creek	Creek/brook	no		12				0.3048	16.7	14.4	1102	1105	1899-12-31 11:02:00	1899-12-31 11:05:00	3	1	3	139	0	139					aquarian	CRT phone	hum		1	zero gain	no				no	no	no	no
2008-05-19	day	Kennebec	87	87	Moosehead Lake	Rowell cove, Moosehead Lake, Lily Bay State Park, ME	45.576	-69.5505	N45 34.561 W69 33.031	325.222	Lake	Pond/lake	no						0.3048	12.8	11.1	1200	1214	1899-12-31 12:00:00	1899-12-31 12:14:00	14	2	6	348	0	348					aquarian	CRT phone	rain		1	zero gain	yes	recording_2008_05_19_121022.wav	142.118	142.118	no	no	no	no
2008-05-19	day	Kennebec	88	88	Lower Wilsons Pond	Lower Wilsons Pond, off North Shore Rd, Greenveille, ME	45.4733	-69.5402	N45 28.395 W69 32.411	347.777	Pond	Pond/lake	no						0.3048	10	17.8	1333	1345	1899-12-31 13:33:00	1899-12-31 13:45:00	12	3	9	523	0	523					aquarian	CRT phone	rain		1	half gain	yes	recording_2008_05_19_134120.wav	52.570	401.201	no	no	no	no
2008-05-19	day	Kennebec	89	89	Brassua Lake	Brassua Lake, Tarratine, Me off hwy 15/6	45.6224	-69.8361	N45 37.344 W69 50.164	328.879	Lake	Pond/lake	no		133				0.6096	15	12.2	1515	1523	1899-12-31 15:15:00	1899-12-31 15:23:00	8	3	9	523	0	523	90	91	90-95	1	aquarian	CRT phone	yes	2	1	zero gain	yes	recording_2008_05_19_151929.wav	73.283	247.372	no	no	no	no
2008-05-19	day	Kennebec	90	90	Long Pond	Long Pond, at Parlin Stream entrance, off Hwy 6/15	45.6082	-70.0594	N45 36.490 W70 03.563	355.092	Pond	Pond/lake	no		30				2	16.1	13.3	1558	1616	1899-12-31 15:58:00	1899-12-31 16:16:00	18	6	18	1045	0	1045	92	92	90-95	1	aquarian	CRT phone	yes	2	1	half gain	various	recording_2008_05_19_161210.wav	17.032	713.354	no	no	no	no
2008-05-19	day	Kennebec	91	91	Bean Brook	Bean Brook, Hwy 201, near Lake Parlin, ME	45.5137	-70.0913	N45 30.823 W70 05.475	495.3	Creek	Creek/brook	no		15				2	17.2	10	1712	1727	1899-12-31 17:12:00	1899-12-31 17:27:00	15	5	15	871	0	871					aquarian	CRT phone	hum		1	half gain	various				yes	yes	no	yes
2008-05-19	day	Kennebec	92	92	Lake Moxie	Lake Moxie, just above dam, Lake Moxie, ME	45.3498	-69.8738	N45 20.988 W69 52.428	291.389	Lake	Pond/lake	no	67					1	11.7	14.4	1824	1835	1899-12-31 18:24:00	1899-12-31 18:35:00	11	3	9	523	0	523	97	96	96-100	2	aquarian	CRT phone	yes	2	1	half gain	yes	recording_2008_05_19_182903.wav	140.000	314.000	no	no	no	no
2008-05-19	night	Kennebec	93	93	Indian Lake	Indian Lake, public boat ramp off Indian Pond Rd., Indian Stream Township, ME	45.455	-69.8575	N45 27.301 W69 51.452	298.704	Lake	Pond/lake	no	850		2			3	13.3	11.1	1911	2121	1899-12-31 19:11:00	1899-12-31 21:21:00	130	41	123	7134	30	7104					aquarian	CRT phone	hum		1	zero gain	yes	recording_2008_05_19_191653.wav			yes	yes	yes	no
2008-05-20	day	Kennebec	94	94	Unamed Creek	Quiet cove off of Gulf Stream, off Deadwater Rd., Bingham, ME, across from Austin Stream site	45.1339	-69.8105	N45 08.031 W69 48.632	300.533	Creek	Creek/brook	no						2	21.1	13.9	1522	1533	1899-12-31 15:22:00	1899-12-31 15:33:00	11	4	12	697	0	697		98	96-100	2	aquarian	CRT phone	yes	2	1	half gain	no				no	no	no	no
2008-05-20	day	Kennebec	95	95	Austin Stream	Austin Stream, off Deadwater Rd. Bingham, ME	45.1343	-69.8105	N45 08.061 W69 48.629	302.666	Tributary	River	no						0.6096	20.6	13.3	1550	1602	1899-12-31 15:50:00	1899-12-31 16:02:00	12	4	12	696	0	696		99	96-100	2	aquarian	CRT phone	yes	2	1	half gain	no				no	no	no	no
2008-05-20	day	Kennebec	96	96	Austin Stream	Austin Stream, off Deadwater Rd near intersection with Townline Rd, Bingham, ME	45.1355	-69.8038	N45 08.131 W69 48.226	305.105	Tributary	River	no		3				2	20	15	1622	1645	1899-12-31 16:22:00	1899-12-31 16:45:00	23	8	24	1392	0	1392	99	100	96-100	2	aquarian	CRT phone	yes	2	1	half gain	yes	recording_2008_05_20_163540.wav	63.000	585.000	yes	yes	yes	no
2008-05-20	day	Kennebec	97	97	Kennebec River	Kennebec River, Caratuk Boat Lunch, Caratuk, ME	45.2107	-69.9892	N45 12.641 W69 59.355	148.742	River	River	no			3	Fresh	Fresh	3	17.8	12.2	1802	1836	1899-12-31 18:02:00	1899-12-31 18:36:00	34	10	30	1740	0	1740		101	101-105	3	aquarian	CRT phone	yes	2	1	half gain	no				no	no	no	no
2008-05-20	day	Kennebec	98	98	Wyman Lake	Wyman Lake Boat Ramp, off hwy 201, Moscow, ME	45.1338	-69.9483	N45 08.030 W69 56.898	158.191	Lake	Pond/lake	no						2	17.2	17.8	1910	1928	1899-12-31 19:10:00	1899-12-31 19:28:00	18	5	15	1035	0	1035	100	100	96-100	2	aquarian	CRT phone	yes	2	1	half gain	yes	recording_2008_05_20_192702.wav	31.000	891.000	yes	yes	yes	no
2008-05-20	night	Kennebec	99	99	Wyman Lake	Wyman Lake, Pleasant Ridge Boat Launch, Off Ridge Rd., Pleasant Ridge Township, ME	45.0743	-69.9214	N45 04.458 W69 55.286	150.266	Lake	Pond/lake	no			4			2	14.4	11.7	2008	2019	1899-12-31 20:08:00	1899-12-31 20:19:00	8	4	12	697	0	697	100	103	101-105	3	aquarian	CRT phone	yes	2	1	zero gain	yes	recording_2008_05_20_201304.wav	26.000	200.000	no	no	no	no
2008-05-20	night	Kennebec	100	100	Kennebec River	Kennebec River, Bingham Boat Launch behind Mill Factory, below Rt 16 Bridge	45.0531	-69.8861	N45 03.185 W69 53.166	109.118	River	River	small		270	5	Fresh	Fresh	1	12.8	10.6	2044	2109	1899-12-31 20:44:00	1899-12-31 21:09:00	25	9	27	1566	0	1566					aquarian	CRT phone	hum		1	half gain	no				yes	yes	no	yes
2008-05-21	day	Kennebec	101	101	Kennebec River	Kennebec River near Junction of Carabasett River, Madison Ave, North Anson, ME, near Boat Launch site	44.8581	-69.8762	N44 51.487 W69 52.572	84.1248	River	River	no			6	Fresh	Fresh	0.6096	15.6	11.1	1220	1235	1899-12-31 12:20:00	1899-12-31 12:35:00	15	5	15	870	0	870					aquarian	CRT phone	rain		1	half gain	yes	recording_2008_05_21_122805.wav	165.000	513.000	no	no	no	no
2008-05-21	day	Kennebec	102	102	Kennebec River	Kennebec River, Boat Launch off Nathan St., Madison, ME	44.8045	-69.8867	N44 48.267 W69 53.202	79.5528	River	River	small		631	7	Fresh	Fresh	2	17.8	11.7	1328	1337	1899-12-31 13:28:00	1899-12-31 13:37:00	9	3	9	522	0	522	100		96-100	2	aquarian	CRT phone	yes	2	1	zero gain	yes	recording_2008_05_21_133646.wav	29.000	377.000	yes	no	no	no
2008-05-21	day	Kennebec	103	103	Kennebec River	Kennebec River, Oosoola Park, Norridgewock, ME	44.7165	-69.7899	N44 42.991 W69 47.391	53.34	River	River	small		590	8	Fresh	Fresh	1	17.2	12.2	1409	1421	1899-12-31 14:09:00	1899-12-31 14:21:00	12	4	12	696	0	696					aquarian	CRT phone	hum		1	half gain	yes	recording_2008_05_21_141958.wav	39.000	562.000	yes	yes	yes	no
2008-05-21	day	Kennebec	104	104	Kennebec River	Kennebec River, Skowhegan Boat Launch on Hwy 2, Skowhegan, ME	44.7683	-69.6817	N44 46.098 W69 40.901	42.0624	River	River	no			10	Fresh	Fresh	1	20.6	13.3	1458	1513	1899-12-31 14:58:00	1899-12-31 15:13:00	15	5	15	870	34	836					aquarian	CRT phone	hum		1	zero gain	yes	recording_2008_05_21_150331.wav	159.000	333.000	yes	yes	yes	no
2008-05-21	day	Kennebec	105	105	Kennebec River	Kennebec River above Margaret Smith Bridge and Dam, Skowhegan, ME	44.763	-69.7188	N44 45.783 W69 43.126	53.34	River	River	small	92	33	9	Fresh	Fresh	3	16.7	11.7	1544	1555	1899-12-31 15:44:00	1899-12-31 15:55:00	11	4	12	696	696	0					aquarian	CRT phone	noise		1	half gain	yes	recording_2008_05_21_155146.wav	19.000	367.000	no	no	no	no
2008-05-21	day	Kennebec	106	106	Kennebec River	Kennebec River, Hinkley Boat Ramp, Hinkley, ME	44.685	-69.6311	N44 41.103 W69 37.867	37.1856	River	River	no		48	11	Fresh	Fresh	1	16.7	12.8	1638	1649	1899-12-31 16:38:00	1899-12-31 16:49:00	11	3	9	522	0	522					aquarian	CRT phone	hum		1	zero gain	various				no	no	no	no
2008-05-21	day	Kennebec	107	107	Kennebec River	Kennebec River, Public Boat Launch, Fairfield, ME	44.5855	-69.5937	N44 35.133 W69 35.623	26.8224	River	River	small		242	12	Fresh	Fresh	1	15	13.9	1741	1758	1899-12-31 17:41:00	1899-12-31 17:58:00	17	6	18	1044	0	1044					aquarian	CRT phone	hum		1	half gain	yes	recording_2008_05_21_175453.wav	85.000	781.000	yes	yes	yes	no
2008-05-21	day	Kennebec	108	108	Kennebec River	Kennebec River, Waterville Boat Launch off Water St. below Ft. Halifax, Waterville, ME	44.5332	-69.6439	N44 31.992 W69 38.636	14.6304	River	River	small		350	13	Tidal	Tidal	1	14.4	12.8	1827	1845	1899-12-31 18:27:00	1899-12-31 18:45:00	18	6	18	1044	0	1044	92	93	90-95	1	aquarian	CRT phone	yes	2	1	zero gain	yes	recording_2008_05_21_183239.wav	13.000	187.000	yes	yes	yes	no
2008-05-21	day	Kennebec	109	109	weber pond	Weber Pond Dam off Dam St., Vassalboro, ME	44.403	-69.6718	N44 24.180 W69 40.306	58.8264	Pond	Pond/lake	no	20					1	13.9	15.6	1927	1936	1899-12-31 19:27:00	1899-12-31 19:36:00	9	3	9	522	0	522	104	106	101-105	3	aquarian	CRT phone	yes	2	1	half gain	yes	recording_2008_05_21_193503.wav	18.000	366.000	no	no	no	no
2008-05-21	night	Kennebec	110	110	Sevenmile stream	Sevenmile Stream below Weber Pond Dam, off Water St., Vassalboro, ME	44.4024	-69.672	N44 24.142 W69 40.320	59.1312	Tributary	River	no	30					0.3048	12.8	15.6	1948	2038	1899-12-31 19:48:00	1899-12-31 20:38:00	50	17	51	2958	17	2941	102	104	101-105	3	aquarian	CRT phone	yes	2	1	zero gain	yes	recording_2008_05_21_201040	96.000	1314.000	yes	yes	yes	no
2008-05-21	night	Kennebec	111	111	China Lake	China Lake, West Basin Boat Launch, East Vassalboro, ME	44.4456	-69.6053	N44 26.735 W69 36.318	64.9224	Lake	Pond/lake	no						1	15.6	14.4	2113	2134	1899-12-31 21:13:00	1899-12-31 21:34:00	21	7	21	1218	0	1218	96	95	96-100	2	aquarian	CRT phone	yes	2	1	half gain	various	recording_2008_05_21_211807	33.000	207.000	yes	yes	yes	no
2008-05-22	day	Kennebec	112	112	Kennebec River	Kennebec River, Boat Launch off hwy 104, Sidney, ME	44.4285	-69.7018	N44 25.710 W69 42.111	8.2296	River	River	no			14	Tidal	Tidal	1	21.1	14.4	1129	1153	1899-12-31 11:29:00	1899-12-31 11:53:00	24	8	24	1393	0	1393	97	97	96-100	2	aquarian	CRT phone	yes	2	1	half gain	yes	recording_2008_05_22_114918.wav	145.000	1190.000	yes	yes	yes	no
2008-05-22	day	Kennebec	113a	113	Kennebec River	Kennebec River, Hallowell Town Boat Launch off Hwy 201, Hallowell, ME	44.2829	-69.7905	N44 16.972 W69 47.429	0.6096	River	River	small			15	Tidal	Tidal		22.2	14.4	1303	1312	1899-12-31 13:03:00	1899-12-31 13:12:00	9	3	9	522	0	522					aquarian	CRT phone	hum		1	zero gain	yes	recording_2008_05_22_130812.wav	89.000	263.000	yes	yes	no	yes
2008-05-22	day	Kennebec	114	114	Kennebec River	Kennebec River, Gardiner Public Ramp, Gardiner, ME	44.2293	-69.7695	N44 13.758 W69 46.170	6.096	River	River	small		450	16	Tidal	Tidal	2	22.2	15	1335	1347	1899-12-31 13:35:00	1899-12-31 13:47:00	12	4	12	696	0	696	102	98			aquarian	CRT phone	yes		1	half gain	yes	recording_2008_05_22_134606.wav	113.000	635.000	yes	no	no	no
2008-05-22	day	Kennebec	115	115	Cobbosseecontee Stream	Cobbosseecontee Stream, about 2 miles above dam, Augusta, ME?	44.2138	-69.8008	N44 12.828 W69 48.050	51.2064	Tributary	River	no						2	17.8	16.7	1430	1442	1899-12-31 14:30:00	1899-12-31 14:42:00	12	4	12	696	0	696	90	90	90-95	1	aquarian	CRT phone	yes	2	1	zero gain	yes	recording_2008_05_22_143549.wav	15.000	189.000	yes	yes	yes	no
2008-05-22	day	Kennebec	116	116	Kennebec River	Kennebec River, Fort Richmond Park Waterfront, Richmond, ME	44.0866	-69.7992	N44 05.194 W69 47.950	8.5344	River	River	small			17	Tidal	Tidal	5	18.9	14.4	1547	1608	1899-12-31 15:47:00	1899-12-31 16:08:00	21	7	21	1218	0	1218					aquarian	CRT phone	rain		1	half gain	yes	recording_2008_05_22_160400.wav	122.000	992.000	yes	yes	no	yes
2008-05-22	day	Kennebec	117	117	Cathance River	Cathance River, Public Boat Launch and Park, Bowdoinham, ME	44.0079	-69.8952	N44 00.472 W69 53.709	7.62	Tributary	River	no	74	74				2	17.8	16.7	1646	1707	1899-12-31 16:46:00	1899-12-31 17:07:00	21	7	21	1218	0	1218					aquarian	CRT phone	hum		1	zero gain	yes	recording_2008_05_22_165155.wav	25.000	199.000	yes	yes	yes	no
2008-05-22	day	Kennebec	118	118	Kennebec River	Kennebec River, Bay Bridge Landing at Old Merrymeeting Bay Bridge site, Cooks Corner, ME	43.9355	-69.8894	N43 56.131 W69 53.364	9.144	River	River	no			18	Estuarine	Tidal	0.6096	16.1	15	1818	1839	1899-12-31 18:18:00	1899-12-31 18:39:00	21	7	21	1218	0	1218	90	90	90-95	1	aquarian	CRT phone	yes	2	1	half gain	yes	recording_2008_05_22_183513.wav	22.000	892.000	yes	yes	no	yes
2008-05-22	day	Kennebec	119	119	Kennebec River	Kennebec River, North End Public Ramp, North Bath, ME	43.9291	-69.8114	N43 55.745 W69 48.684	2.4384	River	River	small			19	Estuarine	Tidal	3	13.9	15.6	1918	1936	1899-12-31 19:18:00	1899-12-31 19:36:00	18	6	18	1044	0	1044					aquarian	CRT phone	phone noise		1	zero gain	yes	recording_2008_05_22_192332.wav	84.000	258.000	yes	yes	yes	no
2008-05-22	night	Kennebec	120	120	Kennebec River	Kennebec River, Moose Cove Boat Launch, Winnegance, ME	43.8721	-69.8003	N43 52.328 W69 48.015	4.572	River	River	no			20	Estuarine	Tidal	2	12.2	15	2016	2039	1899-12-31 20:16:00	1899-12-31 20:39:00	23	8	24	1392	0	1392	132	118	>110	5	aquarian	CRT phone	yes	2	1	half gain	yes	recording_2008_05_22_202914.wav	87.000	783.000	yes	yes	yes	no
2008-05-22	night	Kennebec	121	121	Kennebec River	Kennebec River, Fort Pomham State Park, Fort Pomham, ME	43.7551	-69.7849	N43 45.308 W69 47.095	9.7536	River	River	no			21	Estuarine	Tidal	3	11.1	13.3	2119	2134	1899-12-31 21:29:00	1899-12-31 21:34:00	15	5	15	870	101	769	97	101	96-100	2	aquarian	CRT phone	yes	2	1	zero gain	yes	recording_2008_05_22_212440.wav	102.000	276.000	yes	yes	no	yes
2008-05-23	day	Kennebec	122	122	Long Lake	Long Lake, above Bog Stream Dam, Wings Mills, ME off Wings Mills Rd	44.4329	-69.9021	N44 25.972 W69 54.127	85.6488	Pond	Pond/lake	no						1	25.6	18.9	1402	1408	1899-12-31 14:02:00	1899-12-31 14:08:00	6	1	3	174	0	174		104	101-105	3	aquarian	CRT phone	yes	2	1	half gain	no				no	no	no	no
2008-05-23	day	Kennebec	123	123	Belgrade Stream	Belgrade Stream off Hwy 8, Belgrade, ME	44.4426	-69.8307	N44 26.555 W69 49.845	71.3232	Creek	Creek/brook	no		693				1	19.4	18.9	1453	1511	1899-12-31 14:53:00	1899-12-31 15:11:00	18	6	18	1044	0	1044	93	94	90-95	1	aquarian	CRT phone	yes	2	1	half gain	yes	recording_2008_05_23_150708.wav	71.000	767.000	no	no	no	no
2008-05-23	day	Kennebec	124	124	Cobbosseecontee Lake	Cobbosseecontee Lake, Boat Launch, East Winthrop, ME	44.3204	-69.8947	N44 19.224 W69 53.682	74.9808	Lake	Pond/lake	no		70				0.6096	20.6	17.8	1622	1632	1899-12-31 16:22:00	1899-12-31 16:32:00	10	3	9	522	0	522					aquarian	CRT phone	hum		1	zero gain	yes	recording_2008_05_23_162811.wav	33.000	207.000	no	no	no	no
2008-05-23	day	Kennebec	125	125	Maranacook Lake	Maranacook Lake Boat Landing, Winthrop, ME	44.3101	-69.9743	N44 18.604 W69 58.459	69.1896	Lake	Pond/lake	small						2	17.8	17.2	1707	1713	1899-12-31 17:07:00	1899-12-31 17:13:00	6	3	9	522	0	522					aquarian	CRT phone	hum		1	half gain	yes	recording_2008_05_23_171252.wav	39.000	387.000	no	no	no	no
2008-05-23	day	Kennebec	126	126	Unamed Creek	Stream below Maranacook Lake Dam, Winthrop, ME	44.3096	-69.972	N44 18.576 W69 58.323	86.5632	Creek	Creek/brook	small		45				0.6096	17.8	16.1	1726	1737	1899-12-31 17:26:00	1899-12-31 17:37:00	11	4	12	696	0	696					aquarian	CRT phone	hum		1	zero gain	yes	recording_2008_05_23_173040.wav	14.000	188.000	no	no	no	no
2008-05-23	day	Kennebec	127	127	Cobbosseecontee Lake	Cobboseecontee Lake, Undine Bay Boat Launch, East Monmouth, ME	44.2381	-69.9672	N44 14.284 W69 58.032	54.5592	Lake	Pond/lake	no						2	16.7	15.6	1831	1840	1899-12-31 18:31:00	1899-12-31 18:40:00	9	3	9	522	0	522	92	92	90-95	1	aquarian	CRT phone	yes	2	1	half gain	yes	recording_2008_05_23_183918.wav	27.000	375.000	no	no	no	no
2008-05-23	night	Kennebec	113b	128	Kennebec River	Kennebec River, Hallowell Town Boat Launch off Hwy 201, Hallowell, ME	44.2828	-69.7904	N44 16.968 W69 47.426	3.9624	River	River	small			15	Tidal	Tidal		15.6	14.4	2132	2240	1899-12-31 21:32:00	1899-12-31 22:40:00	68	23	69	4002	0	4002					aquarian	CRT phone	hum		1	zero gain	yes	recording_2008_05_23_214050.wav	59.000	407.000	yes	yes	yes	no
2008-05-12	day	Merrimack	34	34	Echo Lake	Echo Lake Beach	44.1779	-71.6947	N44 10.674 W71 41.685	598.932	Lake	Pond/lake	no						0.6096	17.2	12.2	1550	1556	1899-12-31 15:50:00	1899-12-31 15:56:00	6	2	6	348	63	285	106		106-110	4	mic	CRT phone	yes	2		zero gain	no				no	no	no	no
2008-05-12	day	Merrimack	35	35	Profile lake	Profile Lake at mouth of creek	44.1614	-71.6772	N44 09.682 W71 40.633	596.494	Lake	Pond/lake	no						0.3048	15.6	11.1	1636	1658	1899-12-31 16:36:00	1899-12-31 16:58:00	22	6	18	1037	0	1037	105		101-105	3	mic	CRT phone	yes	2		zero gain	no				no	no	no	no
2008-05-12	day	Merrimack	36	36	Pemigewasset River	Pemigewassett River, Off Hwy 3, Lincoln, NH	44.0423	-71.6864	N44 02.537 W71 41.182	249.936	River	River	no			1	Upper	Fresh	0.3048	15.6	8.9	1743	1752	1899-12-31 17:43:00	1899-12-31 17:52:00	9	3	9	523	177	346					mic	CRT phone	hum			zero gain	no				no	no	no	no
2008-05-12	day	Merrimack	37	37	Dry Brook	Unamed Brook, joining Pemigewassett River, off Hwy 3, Lincoln, NH	44.0423	-71.6866	N44 02.535 W71 41.195	245.059	Brook	Creek/brook	no						0.6096	17.2	13.3	1745	1800	1899-12-31 17:45:00	1899-12-31 18:00:00	15	2	6	348	0	348					mic	CRT phone	hum			zero gain	no				no	no	no	no
2008-05-12	day	Merrimack	38a	38	Pemigewasset River	Pemigewassett River, Staple Rock Park, North Woodstock, NH, Eastside rd bridge	43.9756	-71.6786	N43 58.534 W71 40.718	210.007	River	River	no		59	2	Upper	Fresh	0.6096	17.2	8.9	1830	1840	1899-12-31 18:30:00	1899-12-31 18:40:00	10	3	9	522	0	522	114		>110	5	mic	CRT phone	yes	2		zero gain	no				no	no	no	no
2008-05-12	day	Merrimack	38b		Pemigewasset River	Pemigewassett River, Staple Rock Park, North Woodstock, NH, Eastside rd bridge	43.9756	-71.6786	N43 58.534 W71 40.718	210.007	River	River	no		59	2	Upper	Fresh	0.9144	17.8	8.9	1845	1850	1899-12-31 18:45:00	1899-12-31 18:50:00	5	2	6	348	0	348	108		106-110	4	mic	CRT phone	yes	2		zero gain	no				no	no	no	no
2008-05-12	day	Merrimack	39	39	Mirror Lake	Mirror Lake Public Beach, Thornton, NH	43.9418	-71.692	N43 56.510 W71 41.520	218.542	Pond	Pond/lake	no						0.6096	14.4	15	1920	1930	1899-12-31 19:20:00	1899-12-31 19:30:00	10	4	12	697	0	697	105		101-105	3	mic	CRT phone	yes	2		zero gain	no				no	no	no	no
2008-05-12	night	Merrimack	40	40	Pemigewasset River	Pemigewassett River, Thornton Memorial Bridge, Thornton, NH, on Cross Rd	43.9173	-71.6838	N43 55.040 W71 41.030	182.88	River	River	no		14	3	Upper	Fresh	1.5	13.9	9.4	2000	2015	1899-12-31 20:00:00	1899-12-31 20:15:00	15	5	15	871	0	871	108		106-110	4	mic	CRT phone	yes	2		zero gain	no				no	no	no	no
2008-05-13	day	Merrimack	41	41	Winnisquam Lake	East Tilton, NH, southern tip Winnisquam Lake	43.4977	-71.5186	N43 29.860 W71 31.113	153.01	Lake	Pond/lake	no						3	25	10.6	1055	1113	1899-12-31 10:55:00	1899-12-31 11:13:00	18	5	15	871	0	871	104		101-105	3	mic	CRT phone	yes	2		zero gain	no				no	no	no	no
2008-05-13	day	Merrimack	42	42	Emerson Brook	Sanbornton, NH, Emerson Brook, on hwy 132	43.5237	-71.5956	N43 31.425 W71 35.734	210.312	Brook	Creek/brook	no		9				0.3048	25	11.7	1145	1210	1899-12-31 11:45:00	1899-12-31 12:10:00	25	9	27	1568	174	1394	104		101-105	3	aquarian	CRT phone	yes	2	1	zero gain	no				yes	yes	no	yes
2008-05-13	day	Merrimack	43	43	Giles Brook	Sanbornton, NH, Giles Brook, ourfall creek from Cawley Pond, don't know name	43.5349	-71.6049	N43 32.093 W71 36.295	188.671	Creek	Creek/brook	no		10				1.5	26.7	16.7	1228	1245	1899-12-31 12:28:00	1899-12-31 12:45:00	17	6	18	1047	0	1047	110		106-110	4	aquarian	CRT phone	yes	2	1	zero gain	no				yes	yes	yes	no
2008-05-13	day	Merrimack	44	44	Hermit Lake	Sanbornton, NH, North end of Hermit Lake off Hermit Lake Rd.	43.5632	-71.6098	N43 33.789 W71 36.590	198.12	Pond	Pond/lake	no						1	22.2	18.3	1326	1344	1899-12-31 13:26:00	1899-12-31 13:44:00	18	6	18	1046	0	1046	98		96-100	2	aquarian	CRT phone	yes	2	1	zero gain	no				no	no	no	no
2008-05-13	day	Merrimack	45	45	Pemigewasset River	Plymouth, NH, Pemigewasset River Boat Access	43.7567	-71.6856	N43 45.400 W71 41.139	147.828	River	River	small		366	4	Upper	Fresh	0.6096	23.9	12.2	1455	1501	1899-12-31 14:55:00	1899-12-31 15:01:00	6	2	6	360	360	0					aquarian	CRT phone	phone noise		1	zero gain	no				no	no	no	no
2008-05-13	day	Merrimack	46	46	Little Squam Lake	Holderness, NH at Marina on channel connecting Little Squam and Squam lakes, on Little Squam side near bridge	43.731	-71.5868	N43 43.861 W71 35.208	191.11	Lake	Pond/lake	small		16				3	31.1	14.4	1539	1558	1899-12-31 15:39:00	1899-12-31 15:58:00	19	6	18	1044	0	1044					aquarian	CRT phone	boat noise and hum		1	zero gain	no				yes	no	no	no
2008-05-13	day	Merrimack	47	47	Lake Winnipesaukee	Center Harbor boat ramp at Northern Tiip of Lake Winnipesaukee, near Mt. Washington cruise ship dock	43.7078	-71.4599	N43 42.467 W71 27.594	156.667	Lake	Pond/lake	small						5	28.9	12.8	1636	1657	1899-12-31 16:36:00	1899-12-31 16:57:00	21	7	21	1220	0	1220					aquarian	CRT phone	hum		1	zero gain	no				yes	yes	yes	no
2008-05-13	day	Merrimack	48a	48	Lake Winnipesaukee	Meredith, NH Town docks	43.6561	-71.4973	N43 39.364 W71 29.840	160.325	Lake	Pond/lake	small						5	21.7	12.2	1732	1743	1899-12-31 17:32:00	1899-12-31 17:43:00	11	4	12	698	0	698					aquarian	CRT phone	boat noise		1	zero gain	no				yes	yes	yes	no
2008-05-13	day	Merrimack	49	49	Pagus Bay River	Endicott Rock Park, Weir Beach, NH, Lake Winnipesaukee channel leading into Pagus Bay	43.6041	-71.4554	N43 36.248 W71 27.326	171.907	Tributary	River	small		42				2	21.7	10.6	1817	1840	1899-12-31 18:17:00	1899-12-31 18:40:00	23	8	24	1394	0	1394					aquarian	CRT phone	boat noise		1	zero gain	no				yes	yes	no	yes
2008-05-13	night	Merrimack	50	50	Winnisquam Lake	Winnisquam Lake, NH, near hwy 3 bridge at north end	43.5019	-71.5123	N43 30.113 W71 30.739	154.838	Lake	Pond/lake	small		46				2	20	11.1	1951	2006	1899-12-31 19:51:00	1899-12-31 20:06:00	15	5	15	873	0	873					aquarian	CRT phone	traffic noise		1	zero gain	no				yes	no	no	no
2008-05-13	night	Merrimack	48b	51	Lake Winnipesaukee	Meredith, NH Town docks	43.6561	-71.4973	N43 39.366 W71 29.840	161.239	Lake	Pond/lake	small						5	15	11.7	2051	2202	1899-12-31 20:51:00	1899-12-31 22:02:00	71	19	57	3351	0	3351					aquarian	CRT phone	hum		1	zero gain	no				yes	yes	no	yes
2008-05-14	day	Merrimack	52	52	Winnipesaukee River	Tilton, NH on Winnipesaukee River	43.4418	-71.5882	N43 26.507 W71 35.294	124.968	Tributary	River	small		16				2	31.7	11.7	1109	1119	1899-12-31 11:09:00	1899-12-31 11:19:00	10	3	9	522	522	0					aquarian	CRT phone	phone noise		1	zero gain	no				no	no	no	no
2008-05-14	day	Merrimack	54	54	Merrimack River	West Franklin, NH, roadside pulloff of hwy 3a, Merrimack River	43.4458	-71.66	N43 26.749 W71 39.601	86.5632	River	River	small	216	500	5	Upper	Fresh	0.3048	27.8	13.3	1223	1231	1899-12-31 12:23:00	1899-12-31 12:31:00	8	3	9	523	0	523					aquarian	CRT phone	hum		1	zero gain	no				no	no	no	no
2008-05-14	day	Merrimack	55	55	Merrimack River	Gerrish, NH, Merrimack Co. Boat Launching facility off hwy 3A	43.3635	-71.6464	N43 21.812 W71 38.786	84.4296	River	River	no			6	Upper	Fresh	2	25	13.9	1303	1353	1899-12-31 13:03:00	1899-12-31 13:53:00	50	17	51	2960	0	2960	92		90-95	1	aquarian	CRT phone	yes	2	1	zero gain	no				yes	yes	yes	no
2008-05-14	day	Merrimack	56	56	Merrimack River	Bow, NH outside Concord, Merrimack River, Hall St. intersection with hwy 3a	43.1728	-71.5263	N43 10.368 W71 31.577	79.5528	River	River	small			7	Fresh	Fresh	3	21.1	13.9	1544	1601	1899-12-31 15:44:00	1899-12-31 16:01:00	17	5	15	1044	174	870					aquarian	CRT phone	hum		1	zero gain	no				yes	yes	no	yes
2008-05-14	day	Merrimack	57	57	Merrimack River	Suncook, NH, Ferry St. Boat Ramp, Merrimack River	43.1263	-71.4646	N43 07.579 W71 27.876	61.5696	River	River	small			8	Fresh	Fresh	1	27.8	15.6	1702	1719	1899-12-31 17:02:00	1899-12-31 17:19:00	17	6	18	1045	0	1045	94		90-95	1	aquarian	CRT phone	yes	2	1	zero gain	no				yes	yes	no	yes
2008-05-14	day	Merrimack	58	58	Merrimack River	Hooksett, NH; Merrimack River Merriimack Street pullover above falls	43.1031	-71.465	N43 06.186 W71 27.901	61.2648	River	River	no			9	Fresh	Fresh	3	21.7	15	1755	1805	1899-12-31 17:55:00	1899-12-31 18:05:00	10	3	9	523	0	523	106		106-110	4	aquarian	CRT phone	yes	2	1	zero gain	no				no	no	no	no
2008-05-14	day	Merrimack	59	59	Merrimack River	Manchester, NH, Merrimack River private put-in off Riverdale Ave.	42.961	-71.4728	N42 57.661 W71 28.365	39.3192	River	River	city			10	Fresh	Fresh	2	21.1	14.4	1846	1857	1899-12-31 18:46:00	1899-12-31 18:57:00	11	4	12	697	0	697					aquarian	CRT phone	hum		1	zero gain	no				yes	no	no	no
2008-05-14	night	Merrimack	60	60	Sucker Brook	Griffin, NH (Auburn), off Griffin Mill Road	43.0055	-71.3491	N43 00.332 W71 20.945	79.5528	Creek	Creek/brook	small	40	4				1	18.3	17.8	1950	2005	1899-12-31 19:50:00	1899-12-31 20:05:00	15	5	15	871	0	871	91		90-95	1	aquarian	CRT phone	yes	2	1	zero gain	no				yes	yes	no	yes
2008-05-14	night	Merrimack	61	61	Lake Massabesic	Auburn, MA, Lake Massabesic, northern shore roadside pull off on hwy 121 (Manchester Road)	43.0106	-71.3785	N43 00.633 W71 22.707	90.2208	Lake	Pond/lake	small						0.5	14.4	17.2	2030	2042	1899-12-31 20:30:00	1899-12-31 20:42:00	12	1	3	174	174	0					aquarian	CRT phone	phone noise		1	zero gain	no				no	no	no	no
2008-05-14	night	Merrimack	62	62	Sucker Brook	Griffin, NH (Auburn); Griffin Mill Road and Hwy 121 intersection at bridge	43.0043	-71.3489	N43 00.257 W71 20.933	84.4296	Creek	Creek/brook	no		7				2	15	17.8	2059	2131	1899-12-31 20:59:00	1899-12-31 21:31:00	32	11	33	1915	0	1915					aquarian	CRT phone	hum		1	zero gain	no				yes	yes	yes	no
2008-05-15	day	Merrimack	63	63	Beaver Lake	Beaver Lake, Pond Rd, Derry, NH	42.9018	-71.2997	N42 54.110 W71 17.984	89.916	Pond	Pond/lake	small		48					18.9	15	1138	1152	1899-12-31 11:38:00	1899-12-31 11:52:00	14	5	15	871	118	753					aquarian	CRT phone	hum		1	zero gain	no				yes	yes	yes	no
2008-05-15	day	Merrimack	64	64	Sohegan River	Weston Park, Sohegan River, Turkey Hill Rd., Merrimack, NH	42.8591	-71.5225	N42 51.549 W71 31.349	47.8536	Tributary	River	no		40				1	23.9	13.9	1540	1614	1899-12-31 15:40:00	1899-12-31 16:14:00	34	9	27	1567	1567	0					various	various	hum			zero gain	no				yes	yes	yes	no
2008-05-15	day	Merrimack	65	65	Horseshoe Pond	Horseshoe Pond, Island Dr., Merrimack, NH	42.8461	-71.4892	N42 50.766 W71 29.355	36.2712	Pond	Pond/lake	no		48				0.3048	20	16.1	1652	1710	1899-12-31 16:52:00	1899-12-31 17:10:00	18	5	15	871	0	871	90		90-95	1	CRT phone	hi-tech	yes	1		zero gain	yes	recording_2008_05_15_170203.wav	27.539	549.775	yes	yes	no	yes
2008-05-15	day	Merrimack	66a	66	Merrimack River	Public boat ramp, Nashua, NH	42.7837	-71.4578	N42 47.019 W71 27.471	21.6408	River	River	no			11	Fresh	Fresh	1	19.4	10.6	1755	1838	1899-12-31 17:55:00	1899-12-31 18:38:00	43	7	21	1219	108	1111					various	various	hum			half gain	yes	various			yes	yes	no	yes
2008-05-15	night	Merrimack	66b	67	Merrimack River	Public boat ramp, Nashua, NH	42.7837	-71.4579	N42 47.021 W71 27.472	36.2712	River	River	no			11	Fresh	Fresh	1	18.3	14.4	2038	2212	1899-12-31 20:38:00	1899-12-31 22:12:00	94	13	39	2264	0	2264	89		90-95	2	aquarian	hi-tech	yes		1	various	yes	various			yes	yes	yes	no
2008-05-16	day	Merrimack	68a	68	Flint Pond	Flint Pond Public Ramp, pond above dam, Tyngsborough, NH	42.675	-71.4258	N42 40.497 W71 25.549	45.4152	Pond	Pond/lake	no	8					2	24.4	16.1	1136	1144	1899-12-31 11:36:00	1899-12-31 11:44:00	8	3	9	522	0	522	95		90-95	1	CRT phone	aquarian	yes	1	2	zero gain	no				yes	yes	no	yes
2008-05-16	day	Merrimack	69	69	Unamed Creek	Flint Pond Public Ramp, Creek below dam, Tyngsborough, NH	42.6749	-71.4257	N42 40.493 W71 25.545	45.4152	Creek	Creek/brook	no	7					0.3048	24.4	16.1	1150	1156	1899-12-31 11:50:00	1899-12-31 11:56:00	6	2	6	348	0	348	99		96-100	2	CRT phone	aquarian	yes	1	2	zero gain	no				yes	yes	yes	no
2008-05-16	day	Merrimack	68b	70	Flint Pond	Flint Pond Public Ramp, Pond cove 30 m above dam, Tyngsborough, NH	42.6747	-71.426	N42 40.484 W71 25.561	40.8432	Pond	Pond/lake	no	34					0.6096	25	16.7	1201	1220	1899-12-31 12:01:00	1899-12-31 12:20:00	19	3	9	523	0	523	92		90-95	1	CRT phone	aquarian	yes	1	2	zero gain	no				yes	yes	no	yes
2008-05-16	day	Merrimack	71	71	Merrimack River	Merrimack River, Rourke Brothers Memorial Boat Ramp, Hwy 113, Lowell, MA	42.6386	-71.3697	N42 38.316 W71 22.180	26.5176	River	River	small		1000	12	Fresh	Fresh	3	20	14.4	1256	1319	1899-12-31 12:56:00	1899-12-31 13:19:00	23	7	21	1219	0	1219					CRT phone	various	hum			zero gain	yes	recording_2008_05_16_131018.wav	125.298	822.035	yes	yes	no	yes
2008-05-16	day	Merrimack	72	72	Merrimack River	Merrimack River, Road pullover, Merrimack Ave (hwy 110), Dracut, MA	42.6664	-71.2415	N42 39.982 W71 14.488	6.7056	River	River	no			13	Fresh	Fresh	1	18.9	14.4	1404	1413	1899-12-31 14:04:00	1899-12-31 14:13:00	9	3	9	523	0	523		93	90-95	1	CRT phone	hi-tech	yes	1		half gain	no				yes	yes	yes	no
2008-05-16	day	Merrimack	73	73	Merrimack River	Merrimack River, Rocks Bridge, West Newbury, MA	42.8106	-70.9972	N42 48.636 W70 59.833	5.4864	River	River	no		155	14	Estuarine	Tidal	1	17.8	15.6	1534	1559	1899-12-31 15:34:00	1899-12-31 15:59:00	25	8	24	1393	0	1393					various	hi-tech	hum			various	yes				yes	yes	yes	no
2008-05-16	day	Merrimack	74	74	Lake Attitash	Lake Attitash Boat Ramp, Merrimac, MA	42.8427	-70.9821	N42 50.564 W70 58.926	35.6616	Pond	Pond/lake	no						0.3048	16.1	15.6	1629	1641	1899-12-31 16:29:00	1899-12-31 16:41:00	12	4	12	697	376	321		93	90-95	1	aquarian	CRT phone	yes	2	1	half gain	no				no	no	no	no
2008-05-16	day	Merrimack	75	75	Merrimack River	Merrimack River, Newburyport, MA, public boat ramp 1/2 mile above bridge	42.8182	-70.8788	N42 49.094 W70 52.726	9.144	River	River	small		529	15	Estuarine	Tidal	1	15.6	14.4	1753	1807	1899-12-31 17:53:00	1899-12-31 18:07:00	14	5	15	871	0	871		94	90-95	1	aquarian	CRT phone	yes	2	1	half gain	no				no	no	no	no
2008-05-16	night	Merrimack	76	76	Merrimack River	Merrimack River, Salisbury Beach State Reservation, Salisbury, MA	42.823	-70.8277	N42 49.381 W70 49.664	4.572	River	River	small			16	Estuarine	Tidal	5	12.8	11.7	1842	1933	1899-12-31 18:42:00	1899-12-31 19:33:00	51	12	36	2091	0	2091		112	>110	5	aquarian	CRT phone	yes	2	1	half gain	no				yes	yes	yes	no
2008-05-28	night	Presumpscot	160	160	Presumpscot River	Presumpscot River, Popular fishing spot, off of Hwy 35 Bridge, aboat 1/2 mile below Eel Wier Dam, North Windham, ME	43.8304	-70.4493	N43 49.825 W70 26.960	77.724	River	River	small		40	1	Fresh	Fresh	1.5	16.7	16.7	1956	2103	1899-12-31 19:56:00	1899-12-31 21:03:00	67	24	72	4176	0	4176					aquarian	CRT phone	hum		1	half gain	yes	recording_2008_05_28_200946.wav	57.000	753.000	yes	yes	yes	no
2008-05-29	day	Presumpscot	161	161	Panther Run	Panther Run, Picnic area off Hwy 35, Raymond, ME	43.8902	-70.4642	N43 53.414 W70 27.851	87.7824	Creek	Creek/brook	small		52				2	23.3	16.7	1052	1104	1899-12-31 10:52:00	1899-12-31 11:04:00	12	4	12	696	0	696	96	98	96-100	2	aquarian	CRT phone	yes	2	1	zero gain	yes	recording_2008_05_29_105704.wav	105.000	279.000	yes	yes	yes	no
2008-05-29	day	Presumpscot	162	162	Sebago Lake	Sebago Lake, Raymond Boat Launch, Raymond, ME	43.8996	-70.4747	N43 53.976 W70 28.480	85.0392	Lake	Pond/lake	no						1	21.7	13.9	1123	1127	1899-12-31 11:23:00	1899-12-31 11:27:00	4	2	6	348	348	0					aquarian	CRT phone	hum		1	half gain	yes	recording_2008_05_29_112736.wav	21.000	195.000	no	no	no	no
2008-05-29	day	Presumpscot	163	163	Unamed river	Unamed river connecting Thomas Pond with Sebago Lake, Boat launch under Hwy 302 Bridge, South Casco, ME	43.9114	-70.5092	N43 54.685 W70 30.554	91.1352	Creek	Creek/brook	no		12				2	25	20	1156	1205	1899-12-31 11:56:00	1899-12-31 12:05:00	9	3	9	522	0	522	95	94	90-95	1	aquarian	CRT phone	yes	2	1	zero gain	yes	recording_2008_05_29_120410.wav	14.000	362.000	yes	yes	no	yes
2008-05-29	day	Presumpscot	164	164	Songo River	Songo River, Sebago State Park, Songo Lock, ME	43.9275	-70.569	N43 55.652 W70 34.142	94.488	River	River	no						2.5	30.6	18.3	1300	1316	1899-12-31 13:00:00	1899-12-31 13:16:00	16	5	15	870	0	870	95	96	90-95	1	aquarian	CRT phone	yes	2	1	half gain	yes	recording_2008_05_29_131112.wav	28.000	550.000	yes	yes	no	yes
2008-05-29	day	Presumpscot	165	165	Sebago Lake	Sebago Lake, Public beach, Eat Sebago, ME	43.8573	-70.6293	N43 51.440 W70 37.757	86.868	Lake	Pond/lake	no						1	25	13.3	1425	1433	1899-12-31 14:25:00	1899-12-31 14:33:00	8	3	9	522	0	522	100	100	96-100	2	aquarian	CRT phone	yes	2	1	zero gain	yes	recording_2008_05_29_142925.wav	99.000	273.000	no	no	no	no
2008-05-29	day	Presumpscot	166	166	Northwest River	Northwest River, at outlet to Sebago Lake, Boat Launch, East Sebago, ME	43.8576	-70.6298	N43 51.454 W70 37.786	87.4776	Creek	Creek/brook	no						2	23.9	17.8	1442	1454	1899-12-31 14:42:00	1899-12-31 14:54:00	12	3	9	696	174	522					aquarian	CRT phone	hum		1	half gain	yes	recording_2008_05_29_145327.wav	64.000	587.000	yes	yes	no	yes
2008-05-29	day	Presumpscot	167	167	sticky river	Sticky River, rest area off hwy 114, Sebago Lake, ME	43.7722	-70.5441	N43 46.335 W70 32.644	98.7552	Creek	Creek/brook	no		27				0.3048	34.4	18.3	1530	1536	1899-12-31 15:30:00	1899-12-31 15:36:00	6	2	6	348	0	348	92	92	90-95	1	aquarian	CRT phone	yes	2	1	zero gain	yes	recording_2008_05_29_153536.wav	16.000	190.000	no	no	no	no
2008-05-29	day	Presumpscot	168	168	Sebago Lake	Sebago Lake, Sebago Lake Boat Launch, Sebago Lake, ME	43.7638	-70.5226	N43 45.825 W70 31.355	86.5632	Lake	Pond/lake	no						4	27.8	13.9	1603	1611	1899-12-31 16:03:00	1899-12-31 16:11:00	8	3	9	522	0	522					aquarian	CRT phone	boat noise		1	half gain	yes	recording_2008_05_29_161047.wav	24.000	372.000	no	no	no	no
2008-05-29	day	Presumpscot	169	169	Presumpscot River	Presumpscot River, Babbs Covered Bridge, South Windham, ME	43.7661	-70.4477	N43 45.967 W70 26.863	49.9872	River	River	no		12	2	Fresh	Fresh	3	26.7	17.2	1646	1658	1899-12-31 16:46:00	1899-12-31 16:58:00	12	4	12	748	0	748	94	94	90-95	1	aquarian	CRT phone	yes	2	1	zero gain	yes	recording_2008_05_29_165124.wav	46.000	221.000	yes	yes	yes	no
2008-05-29	day	Presumpscot	170	170	Pleasant River	Pleasant River, Under River Rd., Bridge, South Windham, ME	43.7605	-70.4391	N43 45.631 W70 26.349	36.8808	Tributary	River	no		27				1	26.7	16.1	1716	1731	1899-12-31 17:16:00	1899-12-31 17:31:00	15	5	15	870	0	870	96	92			aquarian	CRT phone	yes		1	half gain	yes	recording_2008_05_29_172717.wav	54.000	576.000	yes	yes	no	yes
2008-05-29	day	Presumpscot	171	171	Presumpscot River	Presumpscot River, above Cumberland Street Bridge, Westbrook, ME	43.6824	-70.3522	N43 40.943 W70 21.131	16.1544	River	River	small		88	3	Tidal	Tidal	1	22.2	17.8	1810	1821	1899-12-31 18:10:00	1899-12-31 18:21:00	11	4	12	696	0	696	93		90-95	1	aquarian	CRT phone	yes	2	1	zero gain	no				yes	yes	yes	no
2008-05-29	day	Presumpscot	172	172	Presumpscot River	Presumpscot River, Presumpscot Falls Park off Allen Extension Bridge, Falmouth, ME	43.717	-70.2653	N43 43.018 W70 15.917	88.0872	River	River	small		63	4	Estuarine	Tidal	1	24.4	18.3	1901	1927	1899-12-31 19:01:00	1899-12-31 19:27:00	26	9	27	1566	0	1566	92	92	90-95	1	aquarian	CRT phone	yes	2	1	zero gain	yes	recording_2008_05_29_190606.wav	44.000	218.000	yes	yes	yes	no
2008-05-29	night	Presumpscot	173	173	Presumpscot River	Presumpscot River, Off Hwy 9 Bridge, Falmouth, ME	43.7155	-70.2524	N43 42.928 W70 15.145	-1.2192	River	River	small		10	5	Estuarine	Tidal	1	20.6	20	2037	2132	1899-12-31 20:37:00	1899-12-31 21:32:00	53	19	57	3306	68	3238	96	94	96-100	2	aquarian	CRT phone	yes	2	1	half gain	yes	recording_2008_05_29_212827.wav	21.000	2979.000	yes	yes	yes	no
2008-05-26	day	Saco	129	129	Saco Lake	Saco Lake in Crawford Notch, NH	44.218	-71.4106	N44 13.078 W71 24.635	578.206	Pond	Pond/lake	no						0.3048	25	12.8	1117	1129	1899-12-31 11:17:00	1899-12-31 11:29:00	12	4	12	696	0	696					aquarian	CRT phone	hum		1	zero gain	no				no	no	no	no
2008-05-26	day	Saco	130	130	Saco River	Saco River, off Hwy in Crawford Notch	44.1909	-71.4043	N44 11.455 W71 24.256	431.902	River	River	no			1	Upper	Fresh	0.3048	22.8	9.4	1154	1200	1899-12-31 11:54:00	1899-12-31 12:00:00	6	2	6	348	0	348					aquarian	CRT phone	phone noise		1	zero gain	yes	recording_2008_05_26_115918.wav	144.000	318.000	no	no	no	no
2008-05-26	day	Saco	131	131	Saco River	Saco River, off River Rd, Bartlet, NH	44.0837	-71.2847	N44 05.020 W71 17.083	210.617	River	River	no		37	2	Upper	Fresh	1	23.9	12.2	1251	1256	1899-12-31 12:51:00	1899-12-31 12:56:00	5	2	6	348	0	348					aquarian	CRT phone	other		1	half gain	yes	recording_2008_05_26_125551.wav	82.000	256.000	yes	yes	yes	no
2008-05-26	day	Saco	132	132	Saco River	Saco River, below Swift River Covered Bridge, off Hwy 16, Conway, NH	43.9851	-71.1194	N43 59.107 W71 07.165	135.331	River	River	no		21	3	Upper	Fresh	0.6096	28.9	15.6	1354	1400	1899-12-31 13:54:00	1899-12-31 14:00:00	6	2	6	348	0	348	104	104	101-105	3	aquarian	CRT phone	yes	2	1	zero gain	yes	recording_2008_05_26_135936.wav	13.000	187.000	no	no	no	no
2008-05-26	day	Saco	133	133	Saco River	Saco River, Canal Bridge Cannoe Access, Fryburg Center, ME	44.0648	-70.9478	N44 03.887 W70 56.867	128.93	River	River	no		80	4	Upper	Fresh	1	26.7	16.7	1512	1520	1899-12-31 15:12:00	1899-12-31 15:20:00	8	3	9	522	0	522	96	105			aquarian	CRT phone	yes		1	half gain	yes	recording_2008_05_26_152004.wav	15.000	363.000	no	no	no	no
2008-05-26	day	Saco	134	134	Kezar Lake	Kezar Lake, Picnic Area off Lovell Rd, Lovell, ME	44.1671	-70.9073	N44 10.028 W70 54.439	121.615	Lake	Pond/lake	no		350				0.3048	25.6	16.7	1602	1607	1899-12-31 16:02:00	1899-12-31 16:07:00	5	2	6	348	0	348					aquarian	CRT phone	hum		1	zero gain	yes	recording_2008_05_26_160344.wav	135.000	135.000	no	no	no	no
2008-05-26	day	Saco	135	135	Kezar Lake	Kezar Lake, Boat Launch off West Stoneham Rd, North Lovell, ME	44.2409	-70.8851	N44 14.454 W70 53.109	122.834	Lake	Pond/lake	no						1	22.2	16.7	1654	1703	1899-12-31 16:54:00	1899-12-31 17:03:00	9	3	9	522	0	522					aquarian	CRT phone	phone noise		1	half gain	yes	recording_2008_05_26_170209.wav	13.000	361.000	no	no	no	no
2008-05-26	day	Saco	136	136	Keewaydim Lake	Keewaydim Lake, at Keewaydim Dam, East Stoneham, ME	44.2565	-70.828	N44 15.389 W70 49.682	221.59	Lake	Pond/lake	no						1	20.6	16.1	1726	1737	1899-12-31 17:26:00	1899-12-31 17:37:00	11	4	12	696	0	696					aquarian	CRT phone	hum		1	zero gain	yes	recording_2008_05_26_172812.wav	161.000	161.000	no	no	no	no
2008-05-26	day	Saco	137	137	Crooked River	Crooked River, under Hwy 35 Bridge, North Waterford, ME	44.2348	-70.7716	N44 14.089 W70 46.298	171.602	Tributary	River	no		6				0.3048	18.9	15.6	1801	1810	1899-12-31 18:01:00	1899-12-31 18:10:00	9	3	9	522	0	522					aquarian	CRT phone	other		1	half gain	yes	recording_2008_05_26_180907.wav	47.000	395.000	no	no	no	no
2008-05-26	day	Saco	138	138	Bear Pond	Bear Pond, roadside pull-over, off Hwy 35/37, South Waterford, ME	44.156	-70.7144	N44 09.361 W70 42.867	121.92	Pond	Pond/lake	no						1	19.4	18.3	1834	1850	1899-12-31 18:34:00	1899-12-31 18:50:00	16	3	9	523	0	523	99	99	96-100	2	aquarian	CRT phone	yes	2	1	half gain	yes	recording_2008_05_26_184617.wav	48.000	222.000	yes	yes	no	yes
2008-05-26	day	Saco	139	139	Smith Brook	Smith Brook, under hwy 37, North Bridgton, ME	44.1446	-70.7083	N44 08.678 W70 42.495	127.711	Creek	Creek/brook	no		8					18.9	16.7	1909	1921	1899-12-31 19:09:00	1899-12-31 19:21:00	12	4	12	696	0	696					aquarian	CRT phone	rain		1	zero gain	yes	recording_2008_05_26_191412.wav	12.000	186.000	yes	yes	no	yes
2008-05-27	day	Saco	140b		Highland lake	Highland Lake, Kramers landing, Bridgton, ME	44.0571	-70.7136	N44 03.426 W70 42.818	135.636	Lake	Pond/lake	small	90					2	27.8	18.9	1122	1124	1899-12-31 11:22:00	1899-12-31 11:24:00	2	2	6	348	0	348	106	102			aquarian	CRT phone	yes		1	zero gain	yes	recording_2008_05_27_112401.wav	26.000	200.000	no	no	no	no
2008-05-27	day	Saco	141	141	Elkins Brook	Elkins Brook, off Hwy 302, East Fryburg, ME	44.048	-70.8643	N44 02.879 W70 51.857	125.882	Creek	Creek/brook	no		9				1	28.9	17.8	1159	1207	1899-12-31 11:59:00	1899-12-31 12:07:00	8	3	9	522	0	522	92	92	90-95	1	aquarian	CRT phone	yes	2	1	half gain	yes	recording_2008_05_27_120636.wav	26.000	375.000	yes	yes	yes	no
2008-05-27	day	Saco	142	142	Saco River	Saco river, Cannoe Access above Hwy 302 bridge, Fryburg, ME	44.0287	-70.9203	N44 01.723 W70 55.220	128.016	River	River	no		40	5	Upper	Fresh	2	28.3	17.2	1229	1254	1899-12-31 12:29:00	1899-12-31 12:54:00	25	8	24	1394	0	1394	104	101	101-105	3	aquarian	CRT phone	yes	2	1	zero gain	yes	recording_2008_05_27_123450.wav	44.000	218.000	yes	yes	yes	no
2008-05-27	day	Saco	143	143	Lovewell Pond	Lovewell Pond, Public Ramp off Hwy 5/113, Fryburg or Brownfield, ME	43.9926	-70.9268	N43 59.557 W70 55.607	109.118	Pond	Pond/lake	no						0.6096	23.9	18.9	1335	1409	1899-12-31 13:35:00	1899-12-31 14:09:00	31	10	30	1742	0	1742					aquarian	CRT phone	hum		1	various	various				yes	yes	yes	no
2008-05-27	day	Saco	144	144	Saco River	Saco River, Brownfield Bridge Canoe Access, East Brownfield, ME	43.9556	-70.8828	N43 57.339 W70 52.969	110.338	River	River	no		48	6	Upper	Fresh	3	25.6	17.8	1447	1512	1899-12-31 14:47:00	1899-12-31 15:12:00	25	8	24	1392	0	1392					aquarian	CRT phone	hum		1	half gain	various				yes	yes	yes	no
2008-05-27	day	Saco	145	145	Saco River	Brownfield Bog Wildlife Management Area, Brownfield, ME	43.9707	-70.8884	N43 58.243 W70 53.301	114.91	River	River	no						0.6096	22.8	21.1	1530	1552	1899-12-31 15:30:00	1899-12-31 15:52:00	22	4	12	696	0	696	93	93	90-95	1	aquarian	CRT phone	yes	2	1	half gain	yes	recording_2008_05_27_154827.wav	136.000	484.000	yes	yes	no	yes
2008-05-27	day	Saco	146	146	Saco River	Saco River, Hiram Canoe Access off Hw 117, Hiram, ME	43.8809	-70.8039	N43 52.857 W70 48.232	107.899	River	River	no		250	7	Upper	Fresh	1	22.8	17.2	1630	1644	1899-12-31 16:30:00	1899-12-31 16:44:00	14	5	15	870	0	870					aquarian	CRT phone	hum		1	zero gain	yes	recording_2008_05_27_163444.wav	34.000	208.000	yes	yes	yes	no
2008-05-27	day	Saco	147	147	Barns Brook	Barns Brook?, off River Rd, Hiram, ME	43.8436	-70.8011	N43 50.615 W70 48.065	126.797	Brook	Creek/brook	no		2				0.3048	22.2	18.9	1714	1723	1899-12-31 17:14:00	1899-12-31 17:23:00	9	3	9	522	0	522					aquarian	CRT phone	hum		1	half gain	yes	recording_2008_05_27_171918.wav	131.000	305.000	yes	no	no	no
2008-05-27	day	Saco	148	148	Ossipee River	Ossipee River, near junction with Little River just above Bridge st. Bridge, Cornish, ME	43.8082	-70.7993	N43 48.494 W70 47.956	101.194	Tributary	River	no		200				1	19.4	18.9	1802	1817	1899-12-31 18:02:00	1899-12-31 18:17:00	15	5	15	870	0	870					aquarian	CRT phone	phone noise		1	zero gain	yes	recording_2008_05_27_180718.wav	59.000	233.000	no	no	no	no
2008-05-27	day	Saco	149	149	Saco river	Saco River, at old bridge foundation below Hwy 11 Bridge, Steep Falls, ME	43.7893	-70.6573	N43 47.359 W70 39.439	81.0768	River	River	no		55	8	Upper	Fresh	1	20.6	17.8	1906	1912	1899-12-31 19:06:00	1899-12-31 19:12:00	6	2	6	348	0	348	108		106-110	4	aquarian	CRT phone	yes	2	1	zero gain	no				no	no	no	no
2008-05-27	day	Saco	150	150	Saco River	Saco River, at old bridge foundation below Hwy 11 Bridge, Steep Falls, ME	43.7894	-70.6569	N43 47.363 W70 39.412	101.498	River	River	no		80	9	Upper	Fresh	1	17.8	18.9	1921	1927	1899-12-31 19:21:00	1899-12-31 19:27:00	6	2	6	348	0	348	91	91	90-95	1	aquarian	CRT phone	yes	2	1	zero gain	yes	recording_2008_05_27_192643.wav	23.000	197.000	yes	yes	no	yes
2008-05-27	night	Saco	151	151	Saco River	Saco River, just above Hwy 35 Bridge, Bonny Eagle, ME	43.6897	-70.6112	N43 41.383 W70 36.674	75.2856	River	River	no		30	10	Fresh	Fresh	1	15	17.2	2010	2022	1899-12-31 20:10:00	1899-12-31 20:22:00	12	4	12	696	0	696					aquarian	CRT phone	hum		1	half gain	yes	recording_2008_05_27_201819.wav	60.000	408.000	no	no	no	no
2008-05-27	night	Saco	152	152	Saco River	Saco River, Camp Ellis Pier, Saco, ME	43.4622	-70.3822	N43 27.729 W70 22.932	2.4384	River	River	small			16	Estuarine	Tidal	5	18.3	15	2217	2252	1899-12-31 22:17:00	1899-12-31 22:52:00	45	12	36	2088	0	2088	106	104	106-110	4	aquarian	CRT phone	yes	2	1	zero gain	yes	recording_2008_05_27_222219.wav	23.000	197.000	yes	yes	no	yes
2008-05-28	day	Saco	153	153	Saco River	Saco River, off Salmon Falls rd, near intersection with Hwy 202 and 117 and above 202 bridge, Salmon Falls, ME	43.5972	-70.5533	N43 35.834 W70 33.197	46.3296	River	River	no		85	11	Fresh	Fresh	1.5	18.9	17.2	1158	1213	1899-12-31 11:58:00	1899-12-31 12:13:00	15	5	15	870	0	870					aquarian	CRT phone	hum		1	half gain	yes	recording_2008_05_28_120636.wav	163.000	511.000	yes	yes	no	yes
2008-05-28	day	Saco	154	154	Unamed brook	Unamed Brook, large pool, off Hollis Rd, near intersection with Dyer Rd, Union Falls, ME	43.5752	-70.57	N43 34.513 W70 34.201	51.5112	Brook	Creek/brook	no		8				0.3048	20.6	16.1	1244	1259	1899-12-31 12:44:00	1899-12-31 12:59:00	15	5	15	870	0	870	93	93	90-95	1	aquarian	CRT phone	yes	2	1	zero gain	yes	recording_2008_05_28_124936.wav	26.000	200.000	yes	yes	no	yes
2008-05-28	day	Saco	155	155	Unamed brook	Unamed Brook, small pool in brook, off Hollis rd, near Dyer Rd intersection, Union Falls, ME	43.5756	-70.5708	N43 34.538 W70 34.251	47.5488	Brook	Creek/brook	no		35				0.3048	22.8	15.6	1313	1336	1899-12-31 13:13:00	1899-12-31 13:36:00	23	8	24	1392	0	1392	95	91	90-95	1	aquarian	CRT phone	yes	2	1	half gain	yes	recording_2008_05_28_132350.wav	151.000	673.000	yes	yes	no	yes
2008-05-28	day	Saco	156	156	saco river	Saco River, Wide cove below Union Falls Dam, Union Falls, ME	43.5689	-70.5567	N43 34.135 W70 33.400	21.336	River	River	no	235		12	Fresh	Fresh	2	26.1	17.8	1434	1442	1899-12-31 14:34:00	1899-12-31 14:42:00	8	3	9	522	0	522	109		106-110	4	aquarian	CRT phone	yes	2	1	zero gain	no				no	no	no	no
2008-05-28	day	Saco	157	157	Saco River	Saco River, Below Hwy 5 Bridge, between Union Falls and Saco, ME	43.5397	-70.5148	N43 32.380 W70 30.886	14.6304	River	River	no		20	13	Fresh	Fresh	1	23.9	17.2	1517	1540	1899-12-31 15:17:00	1899-12-31 15:40:00	23	8	24	1392	0	1392					aquarian	CRT phone	hum		1	zero gain	yes	recording_2008_05_28_152454.wav	31.000	379.000	yes	yes	yes	no
2008-05-28	day	Saco	158	158	Saco River	Saco River, Public boat ramp and park off Irving St., Saco, ME	43.4993	-70.4602	N43 29.956 W70 27.613	18.5928	River	River	small	290		14	Fresh	Fresh	1	25.6	17.8	1619	1634	1899-12-31 16:19:00	1899-12-31 16:34:00	15	5	15	870	0	870					aquarian	CRT phone	hum		1	half gain	yes	recording_2008_05_28_163010.wav	1.000	522.000	yes	yes	no	yes
2008-05-28	day	Saco	159	159	Saco River	Saco River, Marston's Marina off Glenhaven Circle East, Saco, ME	43.4802	-70.413	N43 28.810 W70 24.783	11.2776	River	River	no			15	Estuarine	Tidal	5	16.7	20	1739	1751	1899-12-31 17:39:00	1899-12-31 17:51:00	12	4	12	696	0	696					aquarian	CRT phone	boat noise		1	zero gain	yes	recording_2008_05_28_175001.wav	10.000	522.000	no	no	no	no
[truncated: 146 more columns]

## Sheet: Definitions
Variable	Definition
Date	date of sample
Diel	Sampling day or night, might revise to indicate some sunset sampling prior to night
River	Major river drainage surveyed
Waypoint	waypoint lable
Old_Waypoint	old waypoint lable
Location_name	general location
Location_description	detailed description of location
Latitude	latitude position in decimal minutes
Longitude	longitude positioin in decimal minutes
Position	GPS location
Altitude_m	GPS altituge converted to meters
Habitat	habitat type (needs revision?)
Sub_habitat	subhabitat type (needs revision)
Habitat_Cat	broad habitat category
Urban	Development, none, small city, or city
Dam	Distance to a Dam (m) if present, estimated from google maps
Bridge	Distance to bridge (m) if present, estimated from google maps
River_distance	Order of sampling location along the river mainstem from upper to lower river, not a true measure and not comparable among rivers
River_region	Estimated river region (upper, fresh, tidal, estuarine) for main-stem river only, note the Pemigewasset River is counted as the headwaters of the Merrimack rather than a separate river
River_cat	Estimated freshwater and tidal regions of main-stem river locations, note the Pemigewasset River is counted as the headwaters of the Merrimack rather than a separate river
Depth_m	depth range (m)
Airtemp_C	air temperature (C) when available
Watertemp_C	water temperature (C) when available, not very reliable (fishermen's digital gauge)
Start_time	time sampling began
End_time	time sampling ended
Clock_start	clock time of sample start
Clock_end	clock time of sample end
Monitored	total time monitored (minutes)
No_records	number of audio files
Estimated_duration	total duration of recordings (minutes) may be less than monitored time
Record_duration	Total actual recording duration (seconds)
Bad_duration	Total of unusable periods in the recording (seconds)
Count_duration	Total good recording time when sound counts were made
Zero_gain_RMS	Received SPL rms calculated from a 5 second ambient clip recorded with the CRT hydrophone and Maudio gain set to zero, output from spectropro with preconfigured calibration
Half_gain_RMS	Received SPL rms calculated from a 5 second ambient clip recorded with the CRT hydrophone and Maudio gain set to half full gain, output from spectropro with preconfigured calibration
RMS_cat	Received SPL rms categories created from both zero and half gain measurements if in close aggreement, not used if not, or if no good ambient climp could be found
RMS_rank	Rank of RMS cat (1-4)
Channel_1	Input to channel 1 at start of recording
Channel_2	Input to channel 2 at start of recording
Power	Indication if RMS power could be calculated from a 5 second ambient clip, if other than "yes", indicated why not
Ch_power	channel to use for sound type power and spl (but note that must use selection table to determine gain setting for individual sounds
Ch_aquarian	channel to use for relative db frequency data with aquarian phone, often had better data
Start_gain	Maudio gain setting at the start of recording
Change_gain	Indicates if the gain setting was changed during recording
Change_file	Indicated what sound recording a gain chane was made in
Change_time_offset	Indicates the time (s) of a gain change relative to the specific change file
Change_time	indicated the time (s) of a gain change relative to the culmulative time from the beginning of recording
Fish	Presumed fish sound present, includes air movement and Fish Other
Air_movement	Presumed air movement sound present (includes FRTs)
FRT	Possible FRT or FRT-like sounds
Air-movement_other	presumed air movement sounds other than FRTs
Fish_other	Presumed fish sound other than air movement sounds
Sturgeon	Possible growl sound associated with Sturgeon locations
Insect	Presumed insect or insect like sound present
Other_biological	Presumed biological other than fish or insect and excluding surface and bird sounds
D_Biophony	Totall number of different types of biophony sounds in the entire recording
D_Biophony_2	Total number of unique types of biophony sounds observed up to 348 s. Recordings of less than 174 s are excluded
No_*	Number of sounds in category
T_*	Seconds of sound in category
RateNo_*	Number of sounds in category per minute of recording
RateT_*	Seconds of sound in category per minute of recording
PercT_*	Percent of recording time category occupies
*Air_movement_other	Air movement sounds other than FRTs
*FRT	Fast Repetative Tick (FRT) sounds
*Air_movement	All air movement sounds
*Fish_other	Fish sounds other than air movement sounds
*Fish	All fish sounds
*Insect_like	Insect sounds
*Other_aquatic	Other biological sounds originating underwater, including snaps, seal, fish flashing, etc
*Aquatic	All biological sounds originating underwater
*Surface	Sounds made by fish splashing or jumping at the surface
*Aquatic_surface	Aquatic sounds including surface sounds
*Bird	Bird sounds originating above water but heard underwater
*Biological	All biological sounds excluding surface sounds
*Bio_surface	All biological sounds including surface sounds
*Airplane	Airplane noise
*Boat_running	Sound of a running boat
*Boat_idle	Sound of a boat running in idle
*Boat_other	Other boat sounds including power trim, pumps, engine cranks, paddles, depth finders, etc.
*Boat	All boat sounds
*Fishing	Sounds made by fishermen including lines hitting the water, draging on bottom, lure sounds, catching fish, etc.
*Traffic	Sounds made by cars, trucks and other vehicles in roadways and bridges
*Train	Train sounds
*Other_noise	Other noises including construction, low mowers,
*Noise	All noise sounds
*Bubble_like	Unclassified sounds of gas bubbles
*Gurgle	Unclassified sounds similar to Air movement sounds described for salmonids, but not distinguishable from gas seeps, and water bubbles
*Unknown	Unclassified sounds of unknown origin
*Unclassified	All unclassified sounds
*Sounds	All sounds
